# Supplementary material for: Ancient origin of animal U-box ubiquitin ligases
Source: BMC Evol Biol. 2010 Oct 27;10:331. doi: 10.1186/1471-2148-10-331 (PMC3087547; doi:10.1186/1471-2148-10-331)
Supplement: Additional file 2 — PRP19 sequences. Text file containing the aligned sequences in fasta format. Used to generate Figure 3. [file 1471-2148-10-331-S2.TXT]

>Acyrthosiphon_pisum_XM_001947964.1 .
MSLVCAISNEVPEHPVVSPVSGSIFERRLIEKYIKENN-TDPINGEELTVEQLVDIKTAS
-IVKPKPVTGTSIPAILKMLQDEWDAVMLHAFTQRQQLQTARQELSHALYQHDAACRVIG
RLTKEVTAAREALATLKP-QAGISVGDSSANAGP--TTIPQPAIAM--------------
------EAA-GVPNQPTEEAGITDDIIRKLQEKATVLTQERKKRGRTVPEDLMDQESLKG
FK-TLASHP---------GLHSASVPGILSLDIHSEDTSKILTGGNDKNATVFNKDTEQI
IAVLKGHTKKVTRVIYHPNE-DVVITGSPDTTIRVWNVGASNSLSQIIRAHEGPVTGVSL
HPTGDYVLSTSVDQNWAFSDIRTGKLLTKVSNQTSNNT----------------------
---LTTGQFHPDGLIFGTGTSDSNVVIWDLK-EQSNVATFSGHS---GPITAISFSENGY
YLATSADDCCVKLWDLRKLKNFKTLVMDD----GYEIKDLCFDQSGTYLGVAGTDVRVYM
CKQWQELKVFNDHTALATGIRFGKHSQFIASTSMDRTLKLYGI
>Acyrthosiphon_pisum_XM_001948010.1 .
MSLVCAISNEVPEHPVVSPVSGSIFERRLIEKYIKENN-TDPINGEELTVEQLVDIKTAS
-IVKPKPVTGTSIPAILKMLQDEWDAVMLHAFTQRQQLQTARQELSHALYQHDAACRVIG
RLTKEVTAAREALATLKP-QAGISVGDSSANAGP--TTIPQP------------------
------VSA-GVPNQPTEEAGITDDIIRKLQEKATVLTQERKKRGRTVPEDLMDQESLKG
FK-TLASHP---------GLHSASVPGILSLDIHSEDTSKILTGGNDKNATVFNKDTEQI
IAVLKGHTKKVTRVIYHPNE-DVVITGSPDTTIRVWNVGASNSLSQIIRAHEGPVTGVSL
HPTGDYVLSTSVDQNWAFSDIRTGKLLTKVSNQTSNNT----------------------
---LTTGQFHPDGLIFGTGTSDSNVVIWDLK-EQSNVATFSGHS---GPITAISFSENGY
YLATSADDCCVKLWDLRKLKNFKTLVMDD----GYEIKDLCFDQSGTYLGVAGTDVRVYM
CKQWQELKVFNDHTALATGIRFGKHSQFIASTSMDRTLKLYGI
>Aedes_aegypti_XM_001661682.1 .
MSLVCSISNEVPEHPVVSPRSGAIFERRLIEKYIVENE-CDPINGEPLKAEELIEIKTPP
-IVRPKPPSATSIPATLKMMQDEWDALMLHAFTQRQQLQTARQELSHALYQHDAACRVIA
RLNKEVAAAREALATLKP-QTGI--------ASI-QSSIPQPSIAA--------------
------EAG-GMATQPIEQAGMSAEVIQKLQDKATVLTQERKKKGRTVPEELVSAEKIRG
FL-TLASHP---------GLHSASVPGILALDINHSDQSKILTGGNDKNATVFNKDTEQI
VAILKGHTKKVTKVIFHPED-DTVITASPDACIRIWNVPTS-QTQLLLRCHDGPVSGLSL
HPTGDYVLSTSSDKHWAFSDIRTGRLLTKVPDPTDIG-----------------------
---LTTAQFHPDGLIFGTGTEDSQVKIWDLK-EQSNVANFPGHT---GPITAISFSENGY
YLATAADDACIKLWDLRKLKNFKTITLDE----GYEVKDLCFDQSGTYLAIAGTDIRVYL
CKQWQELKVFNDHTALATGVRFGKHAQYVASTSMDRTLKLYGI
>Anopheles_gambiae_XM_308568.4 .
MSLVCSISNEVPEHPCISPKSGAIFERRLIEKYIVENE-CDPINGQPLTAEELIDVKTPP
-IVRPKPPSATSIPATLKTMQDEWDALMLHSFTQRQQLQTARQELSHALYQHDAACRVIA
RLNKEVAAAREALATLKP-QTGM--------SAI--QAAPQPSIAS--------------
------EAG-GVAAQPIEQAGMSAEVIQKLQDKATVLTQERKKKGRTVPEELVSQEKLRG
FL-TLASHP---------GLHSASVPGILALDINHSDQSKILTGGNDKNATVFNKDTEQI
VAVLKGHTKKVTKVIFHPEE-DTVITGSPDCNIRVWHVPTS-QTQLLLRCHDGPVTGLSL
HPTGDYVLSTSSDKHWAFSDIRSGRLLTKVADTAEYG-----------------------
---LTSAQFHPDGLIFGTGTEDSQVKIWDLK-EQSNVANFAGHT---GPITAISFSENGY
YLATAADDACVKLWDLRKLKNFKTIQLDD----GYEVKDLCFDQSGTYLSIAGTDIRVYL
CKQWQELKVFNDHTALATGVRFGKHAQYIASTSMDRTLKLYGI
>Apis_mellifera_XM_392284.3 .
MALSCAISNEVPEHPVVSPVSGSIFEKRLIEKYLAENG-VDPITGKELTADQLIDIKTTA
-IVKPKPPSATSIPAILKILQDEWDAVMLHSFTLRQQLQTARQELSHALYQHDAACRVIA
RLTKEVTAAREALATLKP-QAGI--------VQA--TTIPQPALAV--------------
------EAG-GTAAQPMEQAGITEDVIQKLQERATVLTQERKRRGRSVPEDLLPQDSIRA
FQ-TLASHP---------GLHSASVPGILALDIHSADTSKILTGGADKNATVFNKDTEQV
VAILKGHTKKVTRVIYHPEE-DIVMTASPDTTIRIWNVGTS-QTTLLLKAHDAPVTGLSL
HPTGDYLLSSSLDQHWAFSDIRTGRLLTKVAGQVSQP-----------------------
---LTTAQFHPDGLIFGTGTQDSQVKIWDLK-EQSNVANFPGHS---GPITAISFSENGY
YLATAAEDFCVKLWDLRKLKNFKTLQLEE----SYEVKDICFDQSGTYLAVAGTDVRVYL
CKQWQELKVLNDHTAAATGVRFGKHAQYIASTSMDRTLKLYGL
>Bombyx_mori_AADK01000548.1_R .
--FINLVSNEVPEVPVVSPTSGAVFERRIIEKYIIENG-VDPINGKELRVEDLIEIQIAP
PIVKPKPPSATSIPATLKSMQDEWDALMLHAFTQRQQLQTAR-ELSHALYQHDAACRVIA
RLTKEVTAAREALATLKP-QAGI--------AAP--QAX---------------------
--------------------GMSADVVSRLQERATALTQERKRRGRTLPEGLLAPEQIRA
FL-TLASHX---------GLHSASVPGILSLDINPSDHSKLLTGGNDRNATVFNKDTEQV
VAILKGHTKKVTRVIYHPDE-DTVITASPDHTIRVWNVPX------ILRSHDGPVTGLSL
HPTGDYVLSTSSDQHWAFSDIRTGQLLTKVSDFSGVS-----------------------
---LTTAQFHPDGLIFGTGTENSQVKIWDLK-EQSNVANFPGHV---GPVTSISFSENGY
YLATAAEDSCVKLWDLRKLKNFKTIQLEE----NYAIKELCFDQSGTYLAIAGTDVRVYL
CRQWQELKVFNDHTASATGVRFGKNAQYLASTSMDRTLKLYGI
>Bos_taurus_NM_001075640.1 .
MSLICSISNEVPEHPCVSPVSNHVYERRLIEKYIAENG-TDPINNQPLSEEQLIDIKVAH
-PIRPKPPSATSIPAILKALQDEWDAVMLHSFTLRQQLQTTRQELSHALYQHDAACRVIA
RLTKEVTAAREALATLKP-QAGL--------IVP--QAVPSSQPSVV-------------
------GAG--EPMDLGELVGMTPEIIQKLQDKATVLTTERKKRGKTVPEELVKPEELSK
YR-QVASHV---------GLHSASIPGILALDLCPSDTNKILTGGADKNVVVFDKSSEQI
LATLKGHTKKVTSVVFHPSQ-ELVFSASPDATIRIWSVPNA-SCVQVVRAHESAVTGLSL
HATGDYLLSSSDDQYWAFSDIQTGRVLTKVTDETSGCS----------------------
---LTCAQFHPDGLIFGTGTMDSQIKIWDLK-ERTNVANFPGHS---GPITSIAFSENGY
YLATAADDSSVKLWDLRKLKNFKTLQLDN----NFEVKSLIFDQSGTYLALGGTDVQIYI
CKQWTEILHFTEHSGLTTGVAFGHHAKFIASTGMDRSLKFYSL
>Branchiostoma_floridae_XM_002599506.1 .
MALICSISNEVPEHPVVSPISGHVFERRLIEKFVSENG-TDPMNGEPLSSDQLVEIKVQP
-TVKPRPPSATSIPAILKALQDEWDACMLHSFTLRQQLQTTRQELSHALYQHDAACRVIA
RLTKEVTAAREALATLKP-QAGI--------AVP-APSVPAVAQPAAAA-----------
------EPM--EMAAEPGEEGMTEEIIQKLQDKAAVLTADRKKRGKKVPEELMPAENLSN
FK-QQASHP---------GLHSASIPGILSMDIHTADTSKILTGGADKNAVVFDKESEQV
VCILKGHRQKVNNVLYHPSE-NLVFTASPDSTIRVWGVPSG-QCSNIIQAHDGAVTGISL
HATGDFLLSASEDQFWAFSDVRTGRVLTKVTDESSKTS----------------------
---LTCAQFHPDGLIFGTGTDDSQVKIWDLK-ERTNVANFPGHS---GPITAIAFSENGY
YLATAADDSMVKLWDLRKLKNFKTISLDERYEDRYEIKSLCFDQSGTYLAVAGSDIRVYL
CKQWQELVVMKEHTAPVTSIKFGNHAAFLASTSMDRSLKIYGL
>Brugia_malayi_XM_001894911.1 .
----CSISGEPAEVPVLSPVSGRIFEKRLIVKYINENG-TDPFKNEELTIDQLVEIKTDV
ANAMPRTITATSIPSMLKVLQDEWDACMLNSFMLREQLQNARQELSHTLYQHDAACRVIA
RLSKELNAAREALSTLKP-QAAV--------DVG---NIQDEME----------------
-------------TVDEGVQGINEVVLKKLQDKAATLTVARKQRGKNLPEALSKPEQVKT
FM-QIACHT---------GIHSTSVPGLTALDVQ--D-NMILTGGIDKGVVLFNSETETV
TSTFKGHQKKISAVILHPTK-DTCLSASSDGQVRVWSIKGE-ICRHVIETHESAVTDISL
HATGDYVLSVSNDSSWALSDIHSGKTLCRVHSDDKNKVP---------------------
---ICCGQFHPDGLIFGTGTADSIVKIWDLK-EQTNVANFPGHQ---GMVKAIAFSENGY
YLATGAEDGEVKLWDLRKLKSFKTMTINE---GKHTLSGICFDQSGTYLAVAGADVQVIH
VKPWTVLSTLTEHKDAVTSVRFGRDAHSVLSVGMDRSLRIYA-
>Caenorhabditis_brenneri_ABEG01012112.1_R .
MSFVCGISGESTEDPVVSPVSGHIFDRRLIVKYIAENG-TDPISHAELSEDQLVSLKVGG
TGSAPRNVSATSIPSLLKMLQDEWDTVMLNSFSLRQQLQIARQELSHSLYQHDAACRVIA
RLSKELTAAREALSTLKP-QTTT--------KVD--DEVSID------------------
--------------EAEDQQGLSEAILAKLEEKSKSLTADRKQRGKNLPEGLAKSEELAA
LK-QTASHT---------GIHSTGTPGITSLDIK--G-TFSLTGGIDKTVVLFDYEKEQV
VQTFKGHNKKINAVVLHPDT-KTAISASSDSHIRVWSSDEA-TAKAVIDVHQAPVTDISL
NASGDYILSASDDSYWAFSDIRSGKSLCKVAVEPGANIA---------------------
---VHCIEFHPDGLIFGTGAADSVVKIWDLK-NQTIAAAFPGHT---ASVRSIAFSENGY
YLATGSEDGEVKLWDLRKLKNLKTX---------LQINSLSFDITGTFLGIGGQKVQVLH
VKTWNEVVALSDHSGPVTGVKFGENARSLVTCSLDKSLRVFSI
>Caenorhabditis_briggsae_XM_002648946.1 .
MSFVCGISGEPTEDPVVSPVSGCIFDRRLIVKYIAENG-TDPISHGELAEDSLVSLKAGG
TGAAPRNVSGTSIPSLLKMLQDEWDTVMLNSFSLRQQLQIARQELSHSLYQHDAACRVIA
RLSKELTAAREALSTLKP-HTTA--------KVD--DDVSIE------------------
--------------ESDDQQGLSEAILAKLDEKSKSLTADRKQRGKNLPEGLAKSEEFAE
LK-QTASHT---------GIHSTGTPGITALDIK--G-NLSLTGGIDKTVVLYNYEKEQV
VQTFKGHNKKINAVVLHPDT-KTAISASADSHIRVWNADDA-SSKVVIDIHQAPVTDISL
NASGDYILSASDDSYWAFSDIHSGKSLCKVSVDPGSQIA---------------------
---VHCIEFHPDGLIFGTGAADAVVKIWDLK-NQGIAAAFPGHT---AAVRSIAFSENGY
YLATGSEDGEVKLWDLRKLKNLKTFANEE----KQPINSLSFDITGSFLGIGGQKVQVLH
VKSWSEVASLSDHSGPVTGVRFGENARSLVTCSLDKSLRVFSI
>Caenorhabditis_elegans_NM_065695.2 .
MSFVCGISGELTEDPVVSQVSGHIFDRRLIVKFIAENG-TDPISHGELSEDQLVSLKSGG
TGSAPRNVSGTSIPSLLKMLQDEWDTVMLNSFSLRQQLQIARQELSHSLYQHDAACRVIS
RLSKELTAAREALSTLKP-HTSA--------KVD--DDVSID------------------
--------------ESEDQQGLSEAILAKLEEKSKSLTAERKQRGKNLPEGLAKTEELAE
LK-QTASHT---------GIHSTGTPGITALDIK--G-NLSLTGGIDKTVVLYDYEKEQV
MQTFKGHNKKINAVVLHPDN-ITAISASADSHIRVWSATDS-SSKAIIDVHQAPVTDISL
NASGDYILSASDDSYWAFSDIRSGKSLCKVSVEPGSQIA---------------------
---VHSIEFHPDGLIFGTGAADAVVKIWDLK-NQTVAAAFPGHT---AAVRSIAFSENGY
YLATGSEDGEVKLWDLRKLKNLKTFANEE----KQPINSLSFDMTGTFLGIGGQKVQVLH
VKSWSEVVSLSDHSGPVTGVRFGENARSLVTCSLDKSLR----
>Caenorhabditis_japonica_ABLE02024492.1 .
MSFVCGISGEPTEDPVISPISGHIFDRRLISKFVAENG-TDPISCSELSENQLISVKTDG
TSSVPRNAATTSIPSLLKMLQDEWDTVMLNSFSLRQQLLIARQELSHSLYQHDAACRVIA
RLSKELTAAREALSTLKP-HTTS--------KFE-NDDVSID------------------
--------------ESEDQQGLSEAILIKLEEKSKSLTADRKQRGKSLPDGLAKQDELTG
LK-QTSLHT---------AIHSTGTPGLTSLDIC--D-KLALTGGIDKTAVLYNWEKEQV
VQTFKGHSKKINAVVLHPDS-KTSITASADSHIRVWTVDES-VSKVIIDVHQASVTGISL
NATGDYILSASDDSFWAFSDIRYGKSLCKVAAEAGTHIA---------------------
---MHCIEFHPDGLIFGTGTADAVVKIWDLK-NQTVAAAFPGHS---AAVRSIAFSENGY
YLATGSEDGEVKLWDLRKLKNLKTLTNEE----KQPINSLSFDMTGTFLGIGGQKVQVLH
VKSWNEVATLSDHSGPVTGVRFGENARSLVTCSLDKSLRVFSI
>Caenorhabditis_remanei_AAGD02006837.1 .
MSFVCGISGEPTEDPVVSPVSGHIFDRRLIVKYITENG-TDPISHTELSEDQLVSLKTGG
TGSAPRNVSGTSIPSLLKMLQDEWDTVMLNSFSLRQQLQIARQELSHSLYQHDAACRVIA
RLSKELTAAREALSTLKP-HTSS--------KVE--DDVSIE------------------
--------------ETDEQQGLSEAILAKLEEKSKSLTADRKQRGKNLPEGLAKAEEFAG
IK-QTASHT---------GIHSTGTPGITALDIR--G-NLSLTGGIDKTVVLYDYEKEQV
VQTYKGHNKKITAVVLHPDG-ETAISASADSHIRVWNSNDS-SSKAVIDVHQAPVTDISL
NASGDYILSASDDSFWAFSDIRSGKSLCKVSVEPGSQIA---------------------
---VHCIEFHPDGLIFGTGAADAVVKIWDLK-NQNIAASFPGHT---AAVRSIAFSENGY
YLATGSEDGEVKLWDLRKLKNLKTF-----------------------------------
-------------------------------------------
>Caligus_clemensi_BT080589.1 .
-TFICSISNESPENPVLSPVSGLVHEKRLIEKALESNGSLDPISKDPLSVSDLIPIRSSP
-LVKPKPPSGTSIPGILKSLQDEWDAVMLHSFTLRQQLQTARQELSHALYQHDAACRVIA
RLTKEVTAAREALATLKP-QAAI-------ASMP---PTPATPSAP--------------
------EPT--LAVEALEPLGMNKDIIDKLQDKATILTQDRKKRGKVVPEDLVTSESMRN
NFHTLASHP---------GLHSASAPGILSLDVNANDTSKILTGGADKTATVFNKDTEQI
VANLKGHTKKISRVIYHPSSDDTVITASHDTTVRVWHASSS-QSLKVLKIHDGPVTGLSL
HATGDYILSTSTDRYWAFTDLRSGRLITKVTADASAGGEGSSVA----------------
---LTCAQFHPDGLIFGTGTSDSEIKIWDLK-EQQNVANFPGHS---GSITALSFSENGY
YLATSADDACVKLWDLRKLKNFKTIALED----GYEVRDLCFDQSGTYLAVAGTDVRIYQ
CKQWQELQVFNDHTAMATGVRFGKDAAYVASTSMDRTLKLYGL
>Canis_familiaris_XM_862820.1 .
MSLICSISNEVPEHPCVSPVSNHVYERRLIEKYIAENG-TDPINNQPLSEEQLIDIKVAH
-PIRPKPPSATSIPAILKALQDEWDAVMLHSFTLRQQLQTTRQELSHALYQHDAACRVIA
RLTKEVTAAREALATLKP-QAGL--------IVP--QAVPSSQPSVA-------------
------GAG--EPMDLGELVGMTPEIIQKLQDKATVLTTERKKRGKTVPEELVKPEELSK
YR-QVASHVVSGQIPADWGLHSASIPGILALDLCPADTNKILTGGADKNVVVFDKSSEQI
LATLKGHTKKVTSVVFHPSQ-ELVFSASPDATIRIWSVPNA-SCVQVVRAHESAVTGLSL
HATGDYLLSSSDDQYWAFSDIQTGRVLTKVTDETSGCS----------------------
---LTCAQFHPDGLIFGTGTMDSQIKIWDLK-ERTNVANFPGHS---GPITSIAFSENGY
YLATAADDSSVKLWDLRKLKNFKTLQLDN----NFEVKSLIFDQSGTYLALGGTDVQIYI
CKQWTEILHFTEHSGLTTGVAFGHHAKFIASTGMDRSLKFYSL
>Cavia_porcellus_AAKN02045304.1_R .
--LPFAVSNEVPEHPCVSPVSNHVYERRLIEKYIAENG-TDPINNQPLSEEQLIDIKVAH
-PIRPKPPSATSIPAILKALQDEWDAVMLHSFTLRQQLQTTRQELSHALYQHDAACRVIA
RLTKEVTAAREALATLKP-QAGL--------IVP--QA-PLCSPPQ--------------
------GAG--EPMDLGELVGMTPEIIQKVXDKATVLTTERKQRGKTVPEELVKPEELSK
YR-QVASHV---------GLHSASIPGILALDLCPSDTNKILTGGADKNVVVFDKSSEQI
LATLKGHTKKVTSVVFHPSQ-ELVFSASPDATIRIWSVPNT-SCVQVVRAHESAVTGLSL
HATGDYLLSSSDDQYWAFSDIQTGRVLTKVTDETSGCCECCTGGEAERGRRPSDAEGAHL
LAALTCAQFHPDGLIFGTGTMDSQIKIWDLK-ERTNVANFPGHS---GPITSIAFSENGY
YLATAADDSSVKLWDLRKLKNFKTLQLDN----NFEVKSLIFDQSGTYLALGGTDVQIYI
CKQWTEILHFAEHSGLTTGVAFGHHAKFLASTGMDRSLKFYSL
>Ciona_intestinalis_XM_002125013.1 .
------FSGEVPEVPCISPVSGCVFEKRLLEKFVFEHG-TDPVSNEPLSMEQVVEMKTNP
-LVKPKPPSATSIPAILKSLQDEWDACMLTSFTLRQQLHTTRQELSHALYQHDAACRVIA
RLTKEATAAREALATLKP-TSGV--------QQT---NQHQPAAMQ--------------
------VDK---QQDDGEPIGLTEDVIQKLQDKASVLTSERKKRGKRMPEDLASADDIRS
YR-PIASHP---------GLHSASVPGILCLDLCSSDTNRVITGGADKTAVVFDKENEQV
ITTLKGHTKKVTHVLYHPVE-DVVFTSSPDSTIRIWSVQNG-DCSSIIRTHKEAVTGISL
HALGDYLLSCSEDQHWAFSDVRTGQTLCRVTDDAISSA----------------------
---LTCAQFHPDGLIFGTGTVDSQIKIWDLK-ERTNVANFPGHS---GPVTAISFSENGY
YLATAADDASVKLWDLRKLKNFKTLSMAD----NYEVKSLTFDQSGSYLAVAGTDMRVYL
CKQWVELKSFTEHSALTTGVRFGKNAKFLASSGMDRSLKFYGV
>Culex_quinquefasciatus_XM_001861508.1 .
MSLVCSISNEVPEHPVVSPRSGAIFERRLIEKYIVENE-CDPINGEHLKAEELIEIKTPP
-IVRPKPPSATSIPATLKMMQDEWDALMLHAFTQRQQLQTARQELSHALYQHDAACRVIA
RLNKEVAAAREALATLKP-QTGM--------ASI-QSAMPQPSIAS--------------
------EAG-GMATQPIEQAGMSAEVIQKLQDKATVLTQERKKKGRTVPEELVSAEKIRG
FL-TLASHP---------GLHSASVPGILALDINHSDQSKILTGGNDKNATVFNKDTEQI
VAILKGHTKKVTKVIFHPED-DTVITASPDACIRIWNVGTS-QTQLLLRCHDGPVTGLSL
HPTGDYVLSTSSDKHWAFSDIRTGRLLTKVPD-TADIG----------------------
---LTTAQFHPDGLIFGTGTEDSQVKIWDLK-EQSNVANFPGHT---GPITAISFSENGY
YLATAADDACIKLWDLRKLKNFKTITLDE----GYEVKDLCFDQSGTYLAIAGTDIRVYL
CKQWQELKVFNDHTALATGVRFGKHAQYLASTSMDRTLKLYGI
>Danio_rerio_BC165225.1 .
MSLVCAISNEVPEHPCVSPVSNQVFERRLIEKYIAENG-ADPINGQPLSEEQLIDIKVSH
-PIRPKAPSATSIPAILKSLQDEWDAVMLHSFTLRQQLQTTRQELSHALYQHDAACRVIA
RLTKEVTAAREALATLKP-QAGL--------VAP--QAAPASQPAAV-------------
------GAG-GEAMEVSEQVGMTPEIIQKLQDKATVLTTERKKRGKTVPEELVRAEDLSK
YR-QVGSHA---------GLHSASVPGILSLDLCPTDTNKVLTGGADKNVVVFDRREEQI
VATLKGHTKKVSSVIYHPAQ-AVVFSASSDSTIRVWSVTGG-NCVQVVRAHESAVTGLSL
HATGDYLLSSSEDQYWAFSDIQTGRVLTKVTDETAGC-----------------------
--ALTCAQFHPDGLIFGTGTGDSQIKIWDLK-ERTNVANFPGHS---GPVTAIAFSENGY
YLATGAQDSSLKLWDLRKLKNFKTITLDN----NYEVKSLVFDQSGTYLAVGGSDIRVYI
CKQWSEVLNFSDHSGLVTGVAFGEHAQFLASTGMDRSLKFYSL
>Drosophila_ananassae_XM_001959555.1 .
MALVCALTNEVPETPVVSPYSGAVFEKRVIEKYLLENG-CDPISGKELKVEELIEIKTPA
-VVKPKPPSATSIPATLKTMQDEWDALMIHSFTQRQQLQTTRQELSHALYQHDAACRVIA
RLNKEVAAAREALATLKP-QAGI-------VSAP--TAIPQPALAT--------------
------EAG-GTAAHPMEQAGMSAEVIQKLQDKATVLTQERKKRGRTVPEDLVTPDQVKS
FL-TTASHP---------GLHSASVPGILALDINSADHSKILTGGNDKNATVFNKDTEQV
VAILKGHTKKITKVIYHPNE-DTVITGSPDMNIRIWHVPTS-QTQLLLRCHEGPVTGLSL
HPTGDYLLSTSSDKHWAFSDIRTGRLLTKVID-TAEVG----------------------
---LTTAQFHPDGLIFGTGTVDSQVKIWDLK-EQSNVANFPGHT---GPISAISFSENGY
YLATAADDACVKLWDLRKLKNFKTIQLDD----GYEVKDLCFDQSGTYLAIAGTDVRVYQ
CKQWQDLKVFNDHTALATGVRFGKHAQYLASTSMDRTLKQYAI
>Drosophila_erecta_XM_001974652 .
IALSIPVTNEVPETPVVSPYSGAVFEKRVIEKYLLENG-CDPISGKELKPEELIEIKTPA
-VVKPKPPSATSIPATLKTMQDEWDALMIHSFTQRQQLQTTRQELSHALYQHDAACRVIA
RLNKEVAAAREALATLKP-QAGI-------ANAP--TAIPQPALAS--------------
------EAG-GAAAHPMEQAGMSAEVIQKLQDKATVLTQERKKRGRTVPEDLVTTDQVKS
FL-TVASHP---------GLHSASVPGILALDINSADHSKILTGGNDKNATVFNKDTEQM
VAILKGHTKKITKVIYHPNE-DTVITGSPDMNIRIWHVPTS-QTQLLLRCHEGPVTGLSL
HPTGDYLLSTSSDKHWAFSDIRTGRLLTKVID-TAEVG----------------------
---LTTAQFHPDGLIFGTGTVDSQVKIWDLK-EQSNVANFPGHT---GPISAISFSENGY
YLATAADDACVKLWDLRKLKNFKTIQLDD----GYEVKDLCFDQSGTYLAIAGSDVRVYL
CKQWQELKVFNDHTALATGVRFGKHAQYLASTSMDRTLKLYAI
>Drosophila_grimshawi_XM_001987844.1 .
MALVCALTNEVPEWPVVSPCSGAVFERRVIEKYIMENG-CDPISGKELKQEELIEVKTPA
-VVKPKPPSATSIPATLKTMQDEWDALMIHSFTQRQQLQTTRQELSNALYQHDAACRVIA
RLKKELTAAREALATLKP-QAGN-------VNVP--SMISEPTLAA--------------
------EAG-VGGAHQMEQAGMSTEVIQKLQDKATVLTQERKKRGRTVPDELVTADQVKS
FL-TVASHP---------GLHSASVPGILALDINSADHSKILTGGNDKNATVFNKDTEQV
VAILKGHTKKITKVIYHPNE-DTVITGSPDMSIRIWHVPTT-QTQLLLRCHEGPVTGLSL
HPTGDYLLSTSSDKHWAFSDIRTGRLLTKVID-TAEVG----------------------
---LTTAQFHPDGLIFGTGTVDSQVKIWDLK-EQSNVANFPGHT---GPISAISFSENGY
YLATAADDACVKLWDLRKLKNFKTIQLDD----GYEVKDLCFDQSGTYLAIAGTDVRVYL
CKQWQDLKVFNDHTALATGVRFGKHAQYIASTSMDRTLKLYAV
>Drosophila_melanogaster_NM_079059.2 .
MALVCALTNEVPETPVVSPHSGAVFEKRVIEKYLLENG-CDPISGKELKPEELIEIKTPA
-VVKPKPPSATSIPATLKTMQDEWDALMIHSFTQRQQLQTTRQELSHALYQHDAACRVIA
RLNKEVAAAREALATLKP-QAGI-------ANAP--TAIPQPALAS--------------
------EAG-GAAAHPMEQAGMSAEVIQKLQDKATVLTQERKKRGRTVPEDLVTTDQVKN
FL-TVASHP---------GLHSASVPGILALDINSADHSKILTGGNDKNATVFNKDTEQM
VAILKGHTKKITKVIYHPNE-DTVITGSPDMNIRIWHVPTS-QTQLLLRCHEGPVTGLSL
HPTGDYLLSTSSDKHWAFSDIRTGRLLTKVID-TAEVG----------------------
---LTTAQFHPDGLIFGTGTVDSQVKIWDLK-EQSNVANFPGHT---GPISAISFSENGY
YLATAADDACVKLWDLRKLKNFKTIQLDD----GYEVKDLCFDQSGTYLAIAGSDVRVYL
CKQWQELKVFNDHTALATGVRFGKHAQYLASTSMDRTLKLYAI
>Drosophila_mojavensis_XM_002004789.1 .
MALVCALTNEVPETPVISPHSGAVFERRVIEKYILENG-CDPINGKELKQEELIEIKTPA
-VVKPKPPSATSIPATLKTMQDEWDALMIHSFTQRQQLQTTRQELSHALYQHDAACRVIA
RLKKELTAAREALATLKP-QAGI-------VNAP--SMISEPALAA--------------
------EAG-AGGAHQMEQAGMSAEVIQKLQDKATVLTQERKKRGRTVPEELVTPDQVKN
FL-TVASHP---------GLHSASVPGILALDINSADHSKILTGGNDKNATVFNKDTEQV
VAILKGHTKKITKVIYHPNE-DTVITGSPDMNIRIWHVPTS-QTQLLLRCHEGPVTGLSL
HPTGDYLLSTSSDKHWAFSDIRTGRLLTKVID-TAEVG----------------------
---LTTAQFHPDGLIFGTGTVDSQVKIWDLK-EQSNVANFPGHT---GPISGISFSENGY
YLATAADDACVKLWDLRKLKNFKTIQLDD----GYEVKDLCFDQSGTYLAIAGTDVRVYL
CKQWQDLKVFNDHTALATGVRFGRHAQYIASTSMDRTLKLYAI
>Drosophila_persimilis_XM_002018530.1 .
MALVCALTNEVPETPVVSPHSGAVFEKRVIEKYLLENG-CDPISGKELKAEDLIELKTPA
-LVKPKPPSATSIPATLKTMQDEWDALMIHSFTQRQQLQTTRQELSHALYQHDAACRVIA
RLNKEVAAAREALATLKP-QAGV-------MNAP--TAIPQPALAS--------------
------EAG-GAASHPMEQAGMNAEVIQKLQDKATVLTQERKKRGRTVPEDLVSPDQVKS
FL-TVASHP---------GLHSASVPGILALDINSADHSKILTGGNDKNATVFNKDTEQV
VAILKGHTKKITKVIYHPNE-DTVITGSPDMNIRIWHVPTS-QTQLLLRCHDGPVTGLSL
HPTGDYLLSTSSDKHWAFSDIRTGRLLTKVID-TAEVG----------------------
---LTTAQFHPDGLIFGTGTVDSQVKIWDLK-EQSNVANFPGHT---GPISAISFSENGY
YLATAADDACVKLWDLRKLKNFKTIQLDD----GYEVKDLCFDQSGTYLAIAGTDVRVYL
CKQWQDLKIFNDHTALATGVRFGKHAQYLASTSMDRTLKLYAI
>Drosophila_pseudoobscura_XM_001361284.2 .
MALVCALTNEVPETPVVSPHSGAVFEKRVIEKYLLENG-CDPISGKELKAEDLIELKTPA
-LVKPKPPSATSIPATLKTMQDEWDALMIHSFTQRQQLQTTRQELSHALYQHDAACRVIA
RLNKEVAAAREALATLKP-QAGV-------MNAP--TAIPQPALAS--------------
------EAG-GAAAHPMEQAGMNAEVIQKLQDKATVLTQERKKRGRTVPEDLVSPDQVKS
FL-TVASHP---------GLHSASVPGILALDINSADHSKILTGGNDKNATVFNKDTEQV
VAILKGHTKKITKVIYHPNE-DTVITGSPDMNIRIWHVPTS-QTQLLLRCHDGPVTGLSL
HPTGDYLLSTSSDKHWAFSDIRTGRLLTKVID-TAEVG----------------------
---LTTAQFHPDGLIFGTGTVDSQVKIWDLK-EQSNVANFPGHT---GPISAISFSENGY
YLATAADDACVKLWDLRKLKNFKTIQLDD----GYEVKDLCFDQSGTYLAIAGTDVRVYL
CKQWQDLKIFNDHTALATGVRFGKHAQYLASTSMDRTLKLYAI
>Drosophila_sechellia_XM_002034417.1 .
MALVCALTNEVPETPVVSPYSGAVFEKRVIEKYLLENG-CDPISGTELKPEELIEIKTPA
-VVKPKPPSATSIPATLKTMQDEWDALMIHSFTQRQQLQTTRQELSHALYQHDAACRVIA
RLNKEVAAAREALATLKP-QAGI-------ANAP--TAIPQPALAS--------------
------EAG-GAAAHPMEQAGMSAEVIQKLQDKATVLTQERKKRGRTVPEDLVTTDQVKN
FL-TVASHP---------GLHSASVPGILALDINSADHSKILTGGNDKNATVFNKDTEQM
VAILKGHTKKITKVIYHPNE-DTVITGSPDMNIRIWHVPTS-QTQLLLRCHEGPVTGLSL
HPTGDYLLSTSSDKHWAFSDIRTGRLLTKVID-TAEVG----------------------
---LTTAQFHPDGLIFGTGTVDSQVKIWDLK-EQSNVANFPGHT---GPISAISFSENGY
YLATAADDACVKLWDLRKLKNFKTIQLDD----GYEVKDLCFDQSGTYLAIAGSDVRVYL
CKQWQELKVFNDHTALATGVRFGKHAQYLASTSMDRTLKLYAI
>Drosophila_simulans_AASW01016556.1_AAGH01019019.1 .
------VTNEVPETPVVSPHSGAVFEKRVIEKYLLENG-CDPISGKELKPEELIEIKTPA
-VVKPKPPSATSIPAXLKTMQDEWDALMIHSFTQRQQLQTTRQELSHALYQHDAACRVIA
RLNKEVAAAREALATLKP-QAGI-------ANAP--TAIPQPALAS--------------
------EAG-GAAAHPMEQAGMSAEVIQKLQDKATVLTQERKKRGRTVPEDLVTTDQVKN
FL-TVASHP---------GLHSASVPGILALDINSADHSKILTGGNDKNATVFNKDTEQM
VAILKGHTKKITKVIYHPNE-DTVITGSPDMNIRIWHVPTS-QTQLLLRCHEGPVTGLSL
HPTGDYLLSTSSDKHWAFSDIRTGRLLTKVID-TAEVG----------------------
---LTTAQFHPDGLIFGTGTVDSQVKIWDLK-EQSNVANFPGHT---GPISAISFSENGY
YLATAADDACVKLWDLRKLKNFKTIQLDD----GYEVKDLCFDQSGTYLAIAGSDVRVYL
CKQWQELKVFNDHTALATGVRFGKHAQYLASTSMDRTLKLYAI
>Drosophila_virilis_XM_002050941.1 .
MALVCALTNEVPESPVVSPYSGAVFERRVIEKYILENG-CDPICGKELKQEELIEIKTPA
-VVKPKPPSATSIPATLKTMQDEWDALMIHSFTQRQQLQTTRQELSHALYQHDAACRVIA
RLKKELTAAREALATLKP-QAGI-------VNAP--SMISEPALAS--------------
------EAG-AGGAHQMEQAGMSTEVIQKLQDKATVLTQERKKRGRTVPEELVTPDQVKN
FL-TVASRP---------GLHSASVPGILALDINSADHSKILTGGNDKNATVFNKDTEQV
VAILKGHTKKITKVIYHPNE-DTVITGSPDMNIRIWHVPTS-QTQLLLRCHEGPVTGLSL
HPTGDYLLSTSSDKHWAFSDIRTGRLLTKVID-TAEVG----------------------
---LTTAQFHPDGLIFGTGTVDSQVKIWDLK-EQSNVANFPGHT---GPISAISFSENGY
YLATAADDACVKLWDLRKLKNFKTIQLDD----GYEVKDLCFDQSGTYLAIAGTDVRVYL
CKQWQDLKVFNDHTALATGVRFGKHAQYIASTSMDRTLKLYAI
>Drosophila_willistoni_XM_002074699.1 .
MALVCALTNEVPETPVVSPYSGAIFEKRVIEKYLMENG-CDPISGKELKPDELIEIKTPA
-VVKPKPPSATSIPATLKTMQDEWDALMIHSFTQRQQLQTTRQELSHALYQHDAACRVIA
RLNKEVAAAREALATLKP-QAGI-------VSAP--TAIPQPALAA--------------
------EAG-GSATHPMEQAGMSAEVIQKLQDKATVLTQERKKRGRTVPEDLVMADQVKS
FL-TVASHP---------GLHSASVPGILALDINSADHSKILTGGNDKNATVFNKDTEQV
VAILKGHTKKITKVIYHPNE-DTVITGSPDMNIRIWHVPTS-QTQLLLRCHEGPVTGLSL
HPTGDYLLSTSSDKHWAFSDIRTGRLLTKVID-TAEMG----------------------
---LTTAQFHPDGLIFGTGTKDAQVKIWDLK-EQSNVANFPGHT---GPISAISFSENGY
YLATAADDACVKLWDLRKLKNFKTIQLDD----GYEVKDLCFDQSGTYLAIAGTDVRVYL
CKQWQDLKIFNDHTALATGVRFGKHAQYLASTSMDRTLKLYAI
>Drosophila_yakuba_XM_002091876.1 .
MALVCALTNEVPETPVVSPYSGAVFEKRVIEKYLLENG-CDPISGKELKPEELIEIKTPA
-VVKPKPPSATSIPATLKTMQDEWDALMIHSFTQRQQLQTTRQELSHALYQHDAACRVIA
RLNKEVAAAREALATLKP-QAGI-------ANAP--TAIPQPALAS--------------
------EAG-GAAAHPMEQAGMSAEVIQKLQDKATVLTQERKKRGRTVPEDLVTTDQVKS
FL-TVASHP---------GLHSASVPGILALDINSADHSKILTGGNDKNATVFNKDTEQM
VAILKGHTKKITKVIYHPNE-DTVITGSPDMNIRIWHVPTS-QTQLLLRCHEGPVTGLSL
HPTGDYLLSTSSDKHWAFSDIRTGRLLTKVID-TAEVG----------------------
---LTTAQFHPDGLIFGTGTVDSQVKIWDLK-EQSNVANFPGHT---GPISAISFSENGY
YLATAADDACVKLWDLRKLKNFKTIQLDD----GYEVKDLCFDQSGTYLAIAGSDVRVYL
CKQWQELKVFNDHTALATGVRFGKHAQYLASTSMDRTLKLYAI
>Equus_caballus_XM_001501661.1 .
MSLICSISNEVPEHPCVSPVSHHVYERRLIEKYIAENG-TDPINNQPLSEEQLIDIKVAH
-PIRPKPPSATSIPAILKALQDEWDAVMLHSFTLRQQLQTTRQELSHALYQHDAACRVIA
RLTKEVTAAREALATLKP-QAGL--------IVP--QAVPSSQPSVV-------------
------GAG--EPMDLGELVGMTPEIIQKLQDKATVLTTERKKRGKTVPEELVKPEELSK
YR-QVASHV---------GLHSASIPGILALDLCPSDTNKILTGGADKNVVVFDKSSEQI
LATLKGHTKKVTSVVFHPSQ-ELVFSASPDATIRIWSVPNA-SCVQVVRAHESAVTGLSL
HATGDYLLSSSDDQYWAFSDIQTGRVLTKVTDETSGCS----------------------
---LTCAQFHPDGLIFGTGTMDSQIKIWDLK-ERTNVANFPGHS---GPITSIAFSENGY
YLATAADDSSVKLWDLRKLKNFKTLQLDN----NFEVKSLIFDQSGTYLALGGTDVQIYI
CKQWTEILHFTEHSGLTTGVAFGHHAKFIASTGMDRSLKFYSL
>Fugu_rubripes_CAAB01000614.1_CA846170.1 .
--------NEVPDHPCVSPVSNQVFERRLIEKYIAENG-TDPMNGQPLSEEQLIDIKVSH
-PIRPKAPSATSIPAILKSLQDEQDAVMLHSFTLRQQLQTTRQELSHALYQHDAACRVIA
RLTKEVTAAREALATLKP-QAGL--------VAP--QAIAASQPTAV-------------
------GAG-GEPMEINEQVGMTPEIIQKLQDKATILTTERKKRGKTVPVDLVRAEDLGK
YH-QVASHV---------GLHSASVPGILALDLCPSDTSKVLTGGADKNVVVFDKNEEQI
VATFKGHTKKVTSVIYHPSQ-SVVFSASPDSTIRVWSVTGG-NCVQVVRAHEAGVTGLSL
HATGDYLLSSSEDQYWAFSDIQTGRVLTKVTDESAGCA----------------------
---LTCAQFHPDGLIFGTGTADSQIKIWDLK-ERTNVANFPGHS---GPVTSIAFSENGY
YLATGAQDSSLKLWDLRKLKNFKTITLDN----NYEVKSLVFDQSGTYLAVGGSDIRVYI
CKQWSEVLNFTDHTGLVTGVSFGDNARFLSSAGMDRSLKFYSL
>Gallus_gallus_NM_001039331.1 .
MALICSISNEVPEHPCVSPVSNHVYERRLIEKYIAENG-TDPVNNQPLSEEQLIDIKVAH
-PIRPRPPSATSIPAILKALQDEWDAVMLHSFTLRQQLQTTRQELSHALYQHDAACRVIA
RLTKEVTAAREALATLKP-QAGL--------IVP--QAVPSSQPNVA-------------
------GAG--ESMDLGELAGMTPEIIQKPQDKATVLTTERKKRGKTVPEELVEARGAQQ
VPGRSPRMW---------GLHSASIPGILALDLCPSDTNKILTGGADKNVIVFDKSSEQI
LATLKGHSKKVTSVVFHPSQ-DLVFSASPDATIRIWSVPNA-SCVQVVRAHEGSVTGLSL
HATGDYLLSSSDDQYWAFSDIQTGRVLTKVTDESSGCA----------------------
---LTCAQFHPDGLIFGTGTMDSQIKIWDLK-ERTNVANFPGHS---GPITSIAFSENGY
YLATAADDSSVKLWDLRKLKNFKTLQLDN----NFEVKSLIFDQSGTYLALGGTDVQIYI
CKQWTEILHFTEHSGLTTGVAFGHHAKFIASTGMDRSLKFYSL
>Gasterosteus_aculeatus_BT026562.1 .
MSLVCAISNEVPEHPCVSPVSSQVFERRLIEKYIAENG-TDPMNGQPLSEEQLVDIKVSH
-PIRPKAPSATSIPAILKSLQDEWDAVMLHSFTLRQQLQTTRQELSHALYQHDAACRVIA
RLTKEVTAAREALATLKP-QAGL--------VAP--QAIPTSQPAAA-------------
------GAG-GEPMEISEQVGMTPEIIQKLQDKATILTTERKKRGKTVPEELVRAEDLSK
YR-QVSSHA---------GLHSASVPGILALDLCPSDTNKVLTGGADKNVVVFDKSDEQI
VATLKGHTKKVTSVIYHPSQS-VVFSASPDSTIRVWSVAGG-NCVQVVRAHEGGVTGLSL
HATGDYLLSSSEDQYWAFSDIQTGRVLTKVTDESAGCA----------------------
---LTCAQFHPDGLIFGTGTADSQIKIWDLK-ERTNVANFPGHS---GPVTSIAFSENGY
YLATGAQDSSIKLWDLRKLKNFKTITLDN----NYEVKSLVFDQSGTYLAVGGSDIRVYI
CKQWSEVLNFTNHTGLVTGVAFGENAQFLTSAGMDRSLKVYSL
>Homo_sapiens_BC018698.2 .
MSLICSISNEVPEHPCVSPVSNHVYERRLIEKYIAENG-TDPINNQPLSEEQLIDIKVAH
-PIRPKPPSATSIPAILKALQDEWDAVMLHSFTLRQQLQTTRQELSHALYQHDAACRVIA
RLTKEVTAAREALATLKP-QAGL--------IVP--QAVPSSQPSVV-------------
------GAG--EPMDLGELVGMTPEIIQKLQDKATVLTTERKKRGKTVPEELVKPEELSK
YR-QVASHV---------GLHSASIPGILALDLCPSDTNKILTGGADKNVVVFDKSSEQI
LATLKGHTKKVTSVVFHPSQ-DLVFSASPDATIRIWSVPNA-SCVQVVRAHESAVTGLSL
HATGDYLLSSSDDQYWAFSDIQTGRVLTKVTDETSGCS----------------------
---LTCAQFHPDGLIFGTGTMDSQIKIWDLKE-RTNVANFPGHS---GPITSIAFSENGY
YLATAADDSSVKLWDLRKLKNFKTLQLDN----NFEVKSLIFDQSGTYLALGGTDVQIYI
CKQWTEILHFTEHSGLTTGVAFGHHAKFIASTGMDRSLKFYSL
>Hydra_magnipapillata_XM_002163949.1 .
MALVCSISGEVPEHPVLSPISKHIFEKRLIEKFIAENG-TDPITGDILTEGELIELKTTP
-ITKPRPPSATSIPAILKSLQDEWDAVMLHSFTLRQQLQAARQELSHALYQHDAACRVIA
RLTKEATAAREALATLKPQQTGI--------SHH--TALAAQKASKAKLYD---------
------KPS--QERRAPIEVGMSEDVLQKLQDKATELTTERRKRGKKVPEDLTSVDDVRS
FR-QIASHP---------GLHSASVPGILALDLQEYDTSKAITGGMDKNAVVFNKENEQV
VATLKGHTKKVTSVIYHPHE-EIGITASADNTVRVWSIPNS-SCAYIIKAHDDAVTGLSL
HATGDYVLTSSRDQYWAFSDIQTGKILCKNISDPNANHG---------------------
---LTCAQFHPDGLIFGTGTTDSVIKIWDLK-ERANVANFPGHS---GPITSIAFSENGY
YLATSADDSVVKLWDLRKLKNFKTITLDE----SDEIKSLAFDKSGNYLAVAGTNIQIYV
VKQWDLLRTITDHTGIVTGVKFGKNASFLASTSMDRNLKYYA-
>Macaca_mulatta_AC189865.5_R .
--LFSTVSNEVPEHPCVSPVSNHVYERRLIEKYIAENG-TDPINNQPLSEEQLIDIKVAH
-PIRPKPPSATSIPAILKALQDEWDAVMLHSFTLRQQLQTTRQELSHALYQHDAACRVIA
RLTKEVTAARE----------GA--------ACP----LPSPTLXSLQ------------
------GAG--EPMDLGELVGMTPEILPQLQDKATVLTTERKKRGKTVPEELVKPEELSK
YR-QVASHV---------GLHSASIPGILALDLCPSDTNKILTGGADKNVVVFDKSSEQI
LATLKGHTKKVTSVVFHPSQ-DLVFSASPDATIRIWSVPNA-SCVQVVRAHESAVTGLSL
HATGDYLLSSSDDQYWAFSDIQTGRVLTKVTDETSGCA----------------------
---LTCAQFHPDGLIFGTGTMDSQIKIWDLK-ERTNVANFPGHS---GPITSIAFSENGY
YLATAADDSSVKLWDLRKLKNFKTLQLDN----NFEVKSLIFDQSGTYLALGGTDVQIYI
CKQWTEILHFTEHSGLTTGVAFGHHAKFIASTGMDRSLKFYS-
>Monodelphis_domestica_XM_001367622.1 .
MSLICSISNEVPEHPCVSPVSNHVYERRLIEKYIAENG-TDPINNQPLSEEQLIDIKVAH
-PIRPKPPSATSIPAILKALQDEWDAVMLHSFTLRQQLQTTRQELSHALYQHDAACRVIA
RLTKEVTAAREALATLKP-QAGL--------IVP--QAVPSSQPSVV-------------
------GAG--EPMDLGELVGMTPEIIQKLQDKATVLTTERKKRGKTVPEELVKPEELSK
YR-QVASHV---------GLHSASIPGILALDLCPSDTNKILTGGADKNVVVFDKSSEQI
LATLKGHAKKVTSVVFHPSQ-DLVFSASPDATIRIWSVPNA-SCVQVVRAHESAVTGLSL
HATGDYLLSSSDDQYWAFSDIQTGRVLTKVTDETSGCA----------------------
---LTCAQFHPDGLIFGTGTMDSQIKIWDLK-ERTNVANFPGHS---GPITSIAFSENGY
YLATAADDSSVKLWDLRKLKNFKTLQLDN----NFEVKSLIFDQSGTYLALGGTDVQIYI
CKQWTEILHFTEHSGLTTGVAFGHHAKFIASTGMDRSLKFYSL
>Mus_musculus_NM_134129.3 .
MSLICSISNEVPEHPCVSPVSNHVYERRLIEKYIAENG-TDPINNQPLSEEQLIDIKVAH
-PIRPKPPSATSIPAILKALQDEWDAVMLHSFTLRQQLQTTRQELSHALYQHDAACRVIA
RLTKEVTAAREALATLKP-QAGL--------IVP--QAVPSSQPSVV-------------
------GAG--EPMDLGELVGMTPEIIQKLQDKATVLTTERKKRGKTVPEELVKPEELSK
YR-QVASHV---------GLHSASIPGILALDLCPSDTNKILTGGADKNVVVFDKSTEQI
LATLKGHTKKVTSVVFHPSQ-ELVFSASPDATIRIWSVPNT-SCVQVVRAHESAVTGLSL
HATGDYLLSSSDDQYWAFSDIQTGRVLTKVTDETSGCS----------------------
---LTCAQFHPDGLIFGTGTMDSQIKIWDLK-ERTNVANFPGHS---GPITSIAFSENGY
YLATAADDSSVKLWDLRKLKNFKTLQLDN----NFEVKSLIFDQSGTYLALGGTDVQIYI
CKQWTEILHFTEHSGLTTGVAFGHHAKFIASTGMDRSLKFYSL
>Nasonia_giraulti_ADAO01242047.1_R .
--IFYTVSNEVPEEPVVSPVSGSIFERRLIEKFVAENG-VDPINGKDLNVDQLIAVRX--
---KPNAPSSTSIPYILKDLQDEYDTVMLNTFSLKQHLQVTRSELSHGLYQHDAACRKVA
KLAKEAAAAKEALALLKP-QVGT---------AP--TNIPQPV-----------------
------XAG-GMAMQPDEQAGITEDIIQKLQEKATVLTQERKKRGRSVPEDLLTQDTIKS
FQ-TLASHX---------GLHSASIPGILALDIHGADTSKVITGGADKNATVFNKDTEQI
VAILKGHTKKITRVIYHPTE-DIVMTASPDTTIRVWNVNTS-QTSLLMRTHDAPVTGLSL
HPTGDYLLSSSLDHCWAFSDIRSGLLLTKVX-----------------------------
---LTTAQFHPDGLIFGTGTIDSQVKIWDLK-EQSNVANFPGHS---GPITAISFSENGY
YLATAAEDSCVKLWDLRKLKNFKTLQLDE----SYEVKDICFDQSGTYLAVCGSDVRIYV
CKQWVELKTFNDHTAAVTAVRFGRNAEFIASVSMDRSLKLY--
>Nasonia_longicornis_ADAP01140332.1_R .
-------SNEVPEEPVVSPVSGSIFERRLIEKFVAENG-VDPINGKDLNVDQLIAVRX--
---KPNAPSSTSIPYILKDLQDEYDTVMLNTFSLKQHLQVTRSELSHGLYQHDAACRKVA
KLAKEAAAAKEALALLKP-QVGT---------AP--TNIPQPV-----------------
------XAG-GMAMQPDEQAGITEDIIQKLQEKATVLTQERKKRGRSVPEDLLTQDTIKS
FQ-TLASHX---------GLHSASIPGILALDIHGADTSKVITGGADKNATVFNKDTEQI
VAILKGHTKKITRVIYHPTE-DIVMTASPDTTIRVWNVNTS-QTSLLMRTHDAPVTGLSL
HPTGDYLLSSSLDHCWAFSDIRSGLLLTKVX-----------------------------
---LTTAQFHPDGLIFGTGTIDSQVKIWDLK-EQSNVANFPGHS---GPITAISFSENGY
YLATAAEDSCVKLWDLRKLKNFKTLQLDE----SYEVKDICFDQSGTYLAVCGSDVRIYV
CKQWVELKTFNDHTAAVTAVRFGRNAEFIASVSMDRSLKLY--
>Nasonia_vitripennis_XM_001599347.1 .
--LYCALSNEVPEEPVVSPVSGLIFERRLIEKYVAENG-VDPINGKDLNLDQLIAVRTQS
--SKPNAPSSTSIPSILKDLQDEYDTVMLNTFSLKQHLQVTRSELSHGLYQHDAACRKVA
KLAKEAAAAKEALALLKP-QVGT---------AP--TNIPQPALA---------------
------EAG-GMAMQPDEQAGITEDIIQKLQEKATVLTQERKKRGRSVPEDLLTQDTIKS
FQ-TLASHP---------GLHSASIPGILALDIHGADTSKVITGGADKNATVFNKDTEQI
VAILKGHTKKITRVIYHPTE-DIVMTASPDTTIRVWNVNTS-QTSLLMRTHDAPVTGLSL
HPTGDYLLSSSLDHCWAFSDIRSGLLLTKVAGQGSQP-----------------------
---LTTAQFHPDGLIFGTGTIDSQVKIWDLK-EQSNVANFPGHS---GPITAISFSENGY
YLATAAEDSCVKLWDLRKLKNFKTLQLDE----SYEVKDICFDQSGTYLAVCGSDVRIYV
CKQWVELKTFNDHTAAVTAVRFGRNAEFIASVSMDRSLKLY--
>Nematostella_vectensis_XM_001639417.1 .
MAFYCSISHEVPEHPCISPLSGNVFERRLIEKYIAENG-TDPVNGEPMSEDQLIDVKVNT
-LVKPRPPSATSIPAILKALQDEWDACMLHSFSLRQQLQTARQELSHALYQHDAACRVIA
RLTKEVTAAREALATLKP-QAGI-------VPTP--ALVAAPVALSVLAD----------
------ESM---EVQAGEEGGMTEEVLQKLQEKATLLTAERKKRGKKVPEDLTPADEIRN
FT-QIASHP---------GLHSASTPGILALDLQLADTSKVLTGGLDKNAIVFNKDTEQV
IATLKGHTKKITNVIYHPTE-ELGITASADSTIRVWSITKG-SCEHILKAHDQAVTGLSL
HATGDYLLSCSADQHWAFSDIRTGRVLTKCISDPAVNQG---------------------
---LTCAQFHPDGLIFGTGTSDSIIKIWDLK-ERTNVAKFPGHS---GPISDITFSENGY
YLATSADDSVVKLWDLRKLKNFKTINLAD----RFEVKALSFDQSGTYLAVAGTEIQIYL
VKQWELLNSFSEHSGLVTGVKFGRHAATVVSSGMDRHLKFYS-
>Pan_troglodytes_XM_001142253.1 .
-SLFSTVSNEVPEHPCVSPVSNHVYERRLIEKYIAENG-TDPINNQPLSEEQLIDIKVAH
-PIRPKPPSATSIPAILKALQDEWDAVMLHSFTLRQQLQTTRQELSHALYQHDAACRVIA
RLTKEVTAAREALATLKP-QAGL--------IVP--QAVPSSQPSVV-------------
------GAG--EPMDLGELVGMTPEIIQKLQDKATVLTTERKKRGKTVPEELVKPEELSK
YR-QVASHV---------GLHSASIPGILALDLCPSDTNKILTGGADKNVVVFDKSSEQI
LATLKGHTKKVTSVVFHPSQ-DLVFSASPDATIRIWSVPNA-SCVQVVRAHESAVTGLSL
HATGDYLLSSSDDQYWAFSDIQTGRVLTKVTDETSGCS----------------------
---LTCAQFHPDGLIFGTGTMDSQIKIWDLK-ERTNVANFPGHS---GPITSIAFSENGY
YLATAADDSSVKLWDLRKLKNFKTLQLDN----NFEVKSLIFDQSGTYLALGGTDVQIYI
CKQWTEILHFTEHSGLTTGVAFGHHAKFIASTGMDRSLKFYS-
>Pediculus_humanus_XM_002422505.1_AAZO01000007.1 .
IKLLFLVSNEVPEHPVISPASGSIFERRLIEKYIIENG-VDPISGKELSIDMLIEVKAPP
-VVKPKPPSATSIPAILKTLQDEWDAVMLHSFTQRQQLQTARQELSHALYQHDAACRVIA
RLSKEVTAAREALATLKP-QAGV-------TSNP--TGIPHPAVGAEA------------
------GPG--LPNQPTEEAGMTEDVIQKLQDKATILTQERKKKGRTIPEDLVPADSIRN
FR-TLSSHP---------GLHSASIPGILSLDVHAADTSKILTGGNDKNATIFNKDTEQV
VAILKGHTKKVTRVIYHPEE-DLVLTASPDSTIRIWDVGTS-QTIQLLHAHDEPVTGLSL
HPTGDYVLSTSTDQHWAFSDIRSGKLLTKVADENSTNGSW--------------------
---LTTAQFHPDGLIFGTGTSDSQVKIWDLK-EQSNVANFPGHN---GPITAISFSENGY
YLATAAEDACVKLWDLRKLKNFKTLQLED----RYEIKDLCFDQSGTYLAIAGTDVRIYL
CKQWQELKVFNDHTATATGVRFGRLSHYVATTSMDRTLKIYGL
>Rhodnius_prolixus_ACPB01029476.1_R .
--IFVTVSNEVPEHPVVSPVSGSIFERRLIEKYVTENG-SDPINGKELTLEMLIDIKX--
--VKPKPPSATSIPAILKTLQDEWDAVMLQSFTQRQQLQTARQELSHALYQHDAACRVIG
RLTKEVTAAREALATLKP-QAGI--------AQP-SAAIPQPVSVQK-------------
------------------------------------------------------------
------------------GLHSASIPGILSLDIHQADTSKILTGGNDRNATVFNKDTEQV
VAILKGHTKKVTRVIYHPEE-DIVITASPDTTIRVWNVPSS-QPLQLLRAHDAPVTGLSL
HPTGDYVLSTSTDQYWAFSDIRSGRLLTKVTEGSNATG----------------------
---LTTAQFHPDGLIFGTGTSDSQVKIWDLK-EQSNVANFSGHS---GPITAISFSENGY
YLATAADDACIKLWDLRKLKNFKTLQLDD----GYEIKDLSFDQSGTYLAVGGTDIRVYV
CKQWQELKVFNDHTAMATGVRFGRNAQFIASTSMDRTLKLYSV
>Salmo_salar_BT059738.1 .
MSLVCAISNEVPEHPCVSPVSNQVFERRLIEKFIAENG-VDPMNSQPLSEEQLIDIKVSH
-PIRPKAPSSTSIPAILKALQDEWDAVMLHSFTLRQQLQTTRQELSHALYQHDAACRVIA
RLTKEVTAAREALATLKP-QAGL--------VAP--QAMPASQPAGGG------------
------SGG--EPMEVSVQVGMTPEIIQKLQDKATVLTTERKKRGKTVPEELVRTEDLSK
YR-QVASHA---------GLHSASVPGILCMDLCPSDTNKVLTGGADKNVVVFDKKEEQI
IATLKGHTKKVTSVIYHPSQ-SVVFSASPDSTIRVWSVTGG-NCIQVVRAHEASVTGLSL
HATGDYLLSSSEDQYWAFSDIQTGQVLTKVTDEAAGVA----------------------
---LTCAQFHPDGLIFGTGTSDSQIKIWDLK-ERTNVANFPGHS---GPVTSIAFSENGY
YLATGAQDSSVKLWDLRKLKNFKTIALDN----NYEVKSLVFDQSGTYLAVGGSDIRVYI
CKQWSEVLNFSDHSGLVTGVAFGDNAQFLSSAGMDRSLKFYSL
>Schistosoma_japonicum_FN328777.1 .
MSLLCSLSNEVPEHPVVSPRSGHIFERRLIEKYLSENG-TDPIDQQPLAVEELIDIKASA
-FVRPKPPSATSIPAILKTLQDEWDAVMLQSFTLRQQLQTARQELSHALYQHDAACRVIA
RLTKEVTAAREALATLKP-QAGI--------MQP--TQMNVQAVNAAHQPHTNTAPATPQ
TSDTSDTSVTMDSNQLQEEIGISEDVISTLQERASQLTAERKRRGKTVPEGLARSRAISE
YQ-QLANHV---------GLHSASMPGINCLDISRMSPERIVTGGNDKTAVVFDLSTAQV
ISILKGHNKKVTQVVYHPSE-ELVFTGSPDTSLRVWGVEQG-QCASIIRAHKGPVTGLSI
HATGDYLLSCSSDGQWAFSDLRHGRVLVRISAVDKSGNIQA-------------------
---LTCSQFHPDGLILGTGTADGEVKIWDVK-ERRNVANFAHGSGVNQPVTAVAFSENGY
YLATSGADSQVKLWDLRKLKNFKTLIPGEDQPSSYEINDVEFDQSGSYLAIAGTDVRVYL
CKQWDQLISFNAHTAPATGVRFGENATTVISASRDRSVKVF--
>Schistosoma_mansoni_XM_002579341.1_XM_002579342.1 .
MSLLCSLSNEVPEHPVVSPRSGHIFERRLIEKYLGENG-TDPIDQQPLAVEELIDIKTPA
-FVRPKPPSATSIPAILKTLQDEWDAVMLQSFTLRQQLQTARQELSHALYQHDAACRVIA
XLTKEVTAAREALATLKP-QAGI--------IQP--SQMNVQNINTTHQPPAGTAPTVPQ
SSDTSDNSSTVDSNQLQEETGISEDVINTLQERASQLTAERKRRGKTVPEGLARSRAISE
YQ-QLANHV---------GLHSASMPGINCLDISKTSPERIVTGGNDKTAVVFDLSTSQV
ISILKGHNKKVTQVVYHPSE-ELVFTGSPDTTLRVWGVEQG-QCASIIRAHKGSVTGLSI
HATGDYLLSCSSDGQWAFSDLRHGRVLVRISAVDKSGSIQA-------------------
---LTCAQFHPDGLILGTGTADGEVKIWDVK-ERRNVANFAHGSGTNQPVTAVAFSENGY
YLATSGGDSQVKLWDLRKLKNFKTLVDQP----SYEICDMEFDQSGSYLAVAGTDVRVYL
CKQWDQLISFNAHTAPATGVRFGENATTVISASRDRSVKVF--
>Schmidtea_mediterranea_AAWT01056532.1_R .
MSLICSISNEVPEVPVLNRLSGHVYEKRLIEKYLTTSD-LDPVTGVQFSGDDLIEIKVPM
-HVKPKPPSFTSIPALLKSFQDEWDALMLQQFTMKQENQALKRELSHALYQYDASCRVVT
RLTKEVTAAREALSTLKP-QAGI--------TSH---IIPPQAAQSEHEMEV--------
------EVS--YNHNVQEAVGMSQEIEIQLQEKSQMLTSERKKRGKQMPEDLARPSSIES
FV-VKNTQT---------GLHSASIPGIVALDVSKKDSSKIITGGNDKNAVVFNTSNNQI
VCTLKGHTKKVSCVVYHNSD-EIAVTASPDSTIRVWKIDDA-SCEHVIRAHTGNVTGLSL
HATGNYVLSSSNDGYWAFSDIYTGKVIMRHQSLHNKTEAIQS------------------
---LTCMKSHPDGLICATGTEDGEVSIWNLK-EVKKVAFLPHTT--NGSVRTLAFSENGF
YLATGGSDGLIKLWDLRKVRDFKTLX--------YQINDLEFDNSGSYLGVAGTDVRVYL
SKQWERVVSFSDHSGLATGVRFGENANTIISSSVDRTVKLYA-
>Strong._purpuratus_XM_782856.2_XM_001190865.1 .
MALVCSISNELPEVPVVSPASGRVFEKRLIEKFISENG-SDPVNGEPLSEDQLIEIKVNP
-LVKPRPPTATSIPAILKLLQDEWDACMLHSFTLRQQLQTARQELSHALYQHDAACRVIA
RLTKEVTAAREALATLKP-QAAP-------GIAP-GAAMPAAVAVQPSSVP---------
------EPM---EAAEAGPMGMTEDIIQKLQERANVLTAERKKRGKKVPDELAPSEDIRN
YR-PRASHP---------GLHSASIPGILALDLQASDTSKVLTGGADRNAVVFNKDTEQV
TAILKGHTKKVNNVIYHPTE-DVVFTSSPDATIRIWLTQNG-SCSQVVRAHDAAVTGLSL
HATGDFLLSCSEDRHWAFSDITTGRVLTKVSDDSVGHA----------------------
---LTCAQFHPDGLIFGTGTADSVIKIWDLK-ECTNVANFPGHS---GPVTALAFSENGY
YLATAADDAIVKLWDLRKLKNFKNITLDD----NYEIKSLTFDQSGSYLAVAGTDLRVFL
CKQWQELAVFTDHTSMTTGVRFGQHSSFLASSSMDRSLKFYNL
>Sus_scrofa_NM_001128457.1 .
MSLICSISNEVPEHPCVSPVSNHVYERRLIEKYIAENG-TDPINNQPLSEEQLIDIKVAH
-PIRPKPPSATSIPAILKALQDEWDAVMLHSFTLRQQLQTTRQELSHALYQHDAACRVIA
RLTKEVTAAREALATLKP-QAGL--------IVP--QAVPSSQPSVV-------------
------GAG--EPMDLGELVGMTPEIIQKLQDKATVLTTERKKRGKTVPEELVKPEELSK
YR-QVASHV---------GLHSASIPGILALDLCPSDTNKILTGGADKNVVVFDKSSEQI
LATLKGHTKKVTSVVFHPSQ-ELVFSASPDATIRIWSVPNA-SCVQVVRAHESAVTGLSL
HATGDYLLSSSDDQYWAFSDIQTGRVLTKVTDETSGCS----------------------
---LTCAQFHPDGLIFGTGTMDSQIKIWDLK-ERTNVANFPGHS---GPITSIAFSENGY
YLATAADDSSVKLWDLRKLKNFKTLQLDN----NFEVKSLIFDQSGTYLALGGTDVQIYI
CKQWTEILHFTEHSGVTTGVAFGHHAKFIASTGMDRSLKFYSL
>Taeniopygia_guttata_XM_002191436.1 .
MALICSISNEVPEHPCVSPVSNHVYERRLIEKYIAENG-TDPVNNQPLSEEQLIDIKVAH
-PIRPKPPSATSIPAILKALQDEWDAVMLHSFTLRQQLQTTRQELSHALYQHDAACRVIA
RLTKEVTAAREALATLKP-QAGL--------IVP--QAVPSAQPNVA-------------
------GAG--EAMDLGELAGMTPEIIQKLQDKATVLTTERKKRGKTVPEELVKPEELSK
YR-QVASHV---------GLHSASIPGILALDLCPSDTNKILTGGADKNVIVFDKSSEQI
LATLKGHTKKVTSVVFHPSQ-DLVFSASPDATIRIWSVPNA-SCVQVVRAHEGSVTGLSL
HATGDYLLSSSDDQYWAFSDIQTGRVLTKVTDESSGCA----------------------
---LTCAQFHPDGLIFGTGTMDSQIKIWDLK-ERTNVANFPGHS---GPITSIAFSENGY
YLATAADDSSVKLWDLRKLKNFKTLQLDN----NFEVKSLIFDQSGTYLALGGTDVQIYI
CKQWTEILHFTEHSGLTTGVAFGHHAKFIASTGMDRSLKFYSL
>Tetraodon_nigroviridis_CR691734.2_CAAE01014944.1 .
--------NEVPEHPCVSPVSNQVFERRLIEKYIAENG-TDPMNGQPLSEEQLVDIKVSH
-PIRPKAPSATSIPAILKSLQDEWX-----------------------------------
------------------------------------------------------------
-----------------------------LQDKATILTTERKKRGKTVPEDLVRAEDLGK
YH-QVASHV---------GLHSASVPGILALDLCPSDTSKVLTGGADKNVVVFDKNEEQI
VATFKGHTKKVTSVIYHPSQ-SVVFSASPDSTIRVWSVTGG-NCVQVVRAHEAGVTGLSL
HATGDYLLSSSEDQYWAFSDIQTGRVLTKVTDESAGCA----------------------
---LTCAQFHPDGLIFGTGTADSQIKIWDLK-ERTNVANFPGHS---GPVTSIAFSENGY
YLATGAQDSSLKLWDLRKLKNFKTITLDN----NYEVKSLVFDQSGTYLAVGGSDIRVYI
CKQWSEVLNFTDHTGLVTGVAFGDNARFLSSAGMDRSLKFYS-
>Tribolium_castaneum_XM_964912.2 .
MALFCALSNEVPEHPVVSPTSGAIFEKRIIEKYIQEHG-KDPISGDELTVDKLIEIKTPP
-IVKPKPPSATSIPATLKLLQDEWDAVMLYSFTQRQQLQTARQELSHALYQHDAACRVIA
RLNKEVTAAREALATLKP-QAGI-------------ITVPQPAVAA--------------
------EAG-GIANQPTEQCGLTDEVIEKLQDKATVLTQERKKRSKTVPEEVSTPEQLRG
FK-TLASHP---------GLHSASVPGILALDVHNSDTSKILTGGNDRNATVFNKDTEQV
VAILKGHTKKVTKVVYHPDE-DLVITASPDSTIRVWNVPTS-QTTLLLRVHEGPITGLSL
HPTGDYVLSASEDQHWAFSDIRTGELLTKVADQSNIP-----------------------
---LTTAQLHPDGLIFGTGTANSQVKIWDLK-EQLNVATCTGHA---GAITAISFSENGY
YMAT-ADDACVKLWDLRKVRNFKTLQLDE----DYQIKDLCFDQSGTYLAVAGTDVRVYF
CKQWQELKVFNDHTAAATGVRFGKDARFIASTSMDRTLKLYGL
>Trichinella_spiralis_EU263310.1 .
-----TVSNEIPEVPVLSPVSGRIYEKRLIEKYIAENG-TDPVNGEALTVEQLIEIKTEP
-VFQPRPPNASSIPGILRMLQDEWDAVMLHSFNLREQLLTSRQELSQCAYNFDAACRVIS
RLTKEVTASREALATLKP-HTTI--------TSV-KSGALGEDM----------------
------ETD-----ESVEEIGITAEIMQKLQDKASILTKARKQRGKTVSEEVLKADDIRC
YK-QKSMHI---------GLHSATAPGITCLDVFIPDPHSVVTGGNDHSVVTFNCATEDV
C-CFESHKKKVTKVLYHPVDSNIVLSSSCDTTVRVWSVGSQ-WTTHVLRSHSSPVTGISI
HATGDYVLSISSDEKWIFSDIFTGQTICSVADSEPPSQG---------------------
---MTARQFHPDGLIFGVGNNAAAIKIWDMK-EQSNVANFPGHA---GAVRALSFSENGY
YLASVADDSMIKLWDLRKLKNFKTIALDD----SFQPQDVCFDQSGSYLAVAGTEIKVF-
-------------------------------------------
>Trichoplax_adhaerens_XM_002115174.1 .
MALICSICNEVPEEPVLSLKSNCIFEKRLIVKYIKENG-KDPVSGDDIEEADLVNINSTP
-VSKPRPPSATSIPALLKSLQDEWDACMLHSYTLRQQLQTTRQELSHALYQHDAACRVIA
RLTKELTAAREALATLKP-QAGV--------SAPAAGAQPVEQM----------------
------EVE-----DATQEIGLTKAIIQKLQDTSVALTSERKKRGKTIPEGLAKTSDISK
YA-EIASLP---------GLHSASAKGILTIDLQGGNPSRIVTGGVDKNVVVFDRTEDKI
IATLKGHSKKVNKVIYHPNE-DIVFSGSQDSTVRVWSVPES-SSRHMIKVHEKAITGVSL
HATGEYLLTSSADQLWAFSDLQSGRVITKSDPGDKQDE----------------------
---FTCAEFHPDGLIFGTGTSDGIIKIWDLK-ERTNVANFSGHS---ASITDISFSENGY
YLATAAEDSTVKLWDLRKLKNFKSITLDD----SV-VKSVSFDQSGTYMVIGGSDIRVYL
SKQWQLLNTLSGHSADVTGVKFGSNASCIASCSMDRTVKFFGL
>Acropora_millepora_EZ013907.1 .
------------------------------------------------------------
-------------------------------------------ELSHALYQHDAACRVIA
RLTKEVTAAREALATLKP-QAGM-------AVVP-TPTIPAQVE----------------
------EAM-EVSGQPGEEEGMTEEVLQKLQDKATLLTAERKKRGKKVPEDLSTVDEIRS
YK-PISSHA---------GLHSASNPGILAVDLFAGDTSRVITGGLDKNAVVFYRDTEQV
IATLKGHTKKITNVVYHPHE-DLGFSASADATIRVWSIPQA-SCSHVVKAHDQAVTGLSL
HATGDYLLSCSVDQHWAFSDLRTGHVLTRCLSDPNINQG---------------------
---LTCAQFHPDGLIFGTGTTDSVIKIWDLK-EGANVAKFPGHS---GPITDISFSENGY
YLATSADDSVVKLWDLRKLKNFKTITLED----RFEVKTLSFDQSGTYLAVGGSEIQIYL
VKQWELIKSFAEHSGITTGVKFGKHASFIASVGLDRHLKFYS-
>Xenopus_laevis_NM_001087423.1 .
MSLTCYISNEVTDRPCISPVSGHIFDRRLIEKYLAENG-TDPVTNQPLSEDQLIDIKVAH
-PIRPKPPSATSIPAILKSLQDEWDAVMLHSFTLRQQLQTTRQELSHALYQHDAACRVIA
RLTKEVTAAREALATLKP-QAGI--------SVP--QASPMPPTG---------------
------AAGSAEAMELGELVGMSAEIIQKLQDKATVLTTERKKRGKTVPEDLVKPEELSK
YH-QVSSHV---------GLHSASVPGILALDLCPTDTNKTLTGGADKSVVVFDALSQQI
LATLKGHTKKVTSVVFHPSQ-ELVFSSSPDSTIRVWSVPDA-SCAQVLRAHEGAVTGLSL
HATGDYLLSCSDDQYWAFSDVHVGRVLTKVTDESSGCA----------------------
---LTCAQFHPDGLIFGTGTVDSQIKIWDLK-ERSNVANFPGHS---GPVSCIAFSENGY
YLATAADDSSVKLWDLRKLKNFKTLQLEE----GYQVCSLVFDQSGTYLAVGGTDIQVYI
CKQWAEVLHFTDHSALTTGLAFGQNAKFLASTGMDRSLRFYSL
>Xenopus_tropicalis_CR848468.2 .
MSLTCYISNEVTDRPCISPVSGHIFDRRLIEKYLAENG-TDPVTNQPLSEDQLIDIKVAH
-PIRPKPPSATSIPAILKSLQDEWDAVMLHSFTLRQQLQTTRQELSHALYQHDAACRVIA
RLTKEVTAAREALATLKP-QAGI--------SVP--QASPMPQAG---------------
------AAGSAEAMELGELIGMSAEIIQKLQDKATVLTTERKKRGKTVPEDLVKPEELSK
YH-QVSSHV---------GLHSASVPGILALDLCPTDTNKTLTGGADKSVVVFDALSQQI
LATLKGHTKKVTSVVFHPSQ-ELVFSASPDSTIRVWSVPDA-SCAQVLRAHEGAVTGLSL
HATGDYLLSCSDDQYWAFSDIHVGRVLTKVTDESSGCA----------------------
---LTCAQFHPDGLIFGTGTVDSQIKIWDLK-ERSNVANFPGHS---GPVSCIAFSENGY
YLATAADDSSVKLWDLRKLKNFKTLQLEE----GYQVRSLVFDQSGTYLAVGGTDIQVYI
CKQWAEVLHFTDHSALTTGLAFGQNAKFLASTGMDRSLRFYSL
>Monosiga_brevicollis_XM_001750105 .
MALRCAITGDVPKVAVISPKSGAVFEKTVIEKHVASAG-TDPINDEPLDVSELIQIQAPE
-FNVPRAPAATSLPSLLKTFQDEWDAAMLETFELKRENHKLTQELTQSLYQHDAATRVIA
RLIKERDQARQALESL---QASG--------VAPANNAAPAAQS----------------
------EAM--DASSDESASGLSPEVVARIDQTFAQLSQARRKREK-NPEGLATPEQIGT
YK-QQEVIK---------GVHSSRSGNIHSLSYRASDNMLLTSSS-DKTAALYNLESKEV
VAHYKGHGKKVLDARLHPTA-DVAVTGSADNHVKIWTASTG-ENVATLEMHSQAVNNVNI
HPEGQLVVSCSDDGSWAVSDIATQSNITLVNDAKAKS-----------------------
---IKALRVHPDGAILGAGNESSTVGIWDIR-TAKCEASFEGHG---GAVTSLAFSENGY
HMATGGIDSTVRFWDLRKLNAFHTLEFDA----GHEVNSVAFDHSGQYCAVGGSDVRVYM
VKKWSELVKLEEHKKAVAGVAWAPNAQSIFSAGADSVIMQHGF
>Amphimedon_PRP19_GW169726.1_ACUQ01001846.1_GW17131 6.1.
MALICSICQEVPEEPVLSVVSNHVFERRLILKYLQENG-TDPINGEPLEESQLLEIKSSP
-LVKPRPPSATSIPAILKLLQDEWDSCMLHTFTLRQQLQTARQELSHALYQHDAACRVIA
RLTKEVNGAREALATLKP-QASA-------YMPPGATEAPTGA-----------------
------EAM---DNTEAGPTEMTEEILQQLLETAAMLTADRKKRGKKKPEGLCTVEEMKT
FE-QKSSHX---------GLHSSSVPGILALDVS-ADSKRVLTGGADKTAIVFIKDTEQI
YATMKGHTKKISSVIYHPSQ-ELAITGSADSTVRVWSIDTS-VCAQTIKAHDGGVTSVSL
HPTGSYLLTSSTDDYWAFSDITSGHVLTKANSPSGPTA----------------------
---LTCAQFHPDGLIFGTGTASSEVRIWDLK-ERTNVANFQGHS---GAITSIAFSENGY
YLATGAEDSQVQLWDLRNLKNFETINLGK----GYEVKNVSFDVSGTYLAIAGTDIQVYL
CKQWDQLATLKDHTSVVNGIKFGHNASFLASCSMDRTLRFFA-
