# Supplementary material for: Ancient origin of animal U-box ubiquitin ligases
Source: BMC Evol Biol. 2010 Oct 27;10:331. doi: 10.1186/1471-2148-10-331 (PMC3087547; doi:10.1186/1471-2148-10-331)
Supplement: Additional file 3 — UBE4A sequences. Text file containing the aligned sequences in fasta format. Used to generate Figure 4. [file 1471-2148-10-331-S3.TXT]

>Acyrthosiphon_pisum_XM_001942838.1_FF333538.1 .
TVLGAVFAISGLPQTPGG--KFEYFQKPMEELSGPM---ESNIWRGLETLHVQLHKIVLS
LLKAGPEVKHKTLSWLGSCLEKNMGRCKLWNIEMSMLGF------ISDGFALNLSAVLLR
LCQPFISNTDN-----SKLL-KIDPTYCAAK---VLNNEESRQRGVHLLK--------LN
EHTMLLPTNIEDSSEDDNSSDHR-PVAK-GQFNFITECFYMTQKSLEIGFAQVQEKMTNI
NQELARMQQTFVD--ATQSGAATSEVMK-LINDRMEGEMTKYLSMKAVLLEPTTLHLLSQ
FQKATCIWLTQVVLDV----DKDFQSNNLQSYCPNKFSVIEFPLPSVVP----PTLKCIP
EFLLENIWRYLTLVRRFHSRSLEEPGFSLVSELLNAVLIFMTSNSRVRNPHLRARLAECL
DCLLPHMDE---DSSVTNSIGSYYRELLF-LSHPHRKQIVHALLDVFVGIEMTGQSVEFE
QKFNY----RRPMYVVMDYLW--KLEEHREVFK---SLAKDAENNMEAASPPLFLRFINL
LMNDAVFLLDEALTNMAQLRQMQTAHESGQWNNLSERERAQNMSHLQHIGMIARFDNILG
KETINTFKYLTS------------EIKSIFCHPTMVDRVAAMLNYFLCHLVGPKKKKFKV
KDMKE-YKIEPAEIVLNICMIYVHL--GGTKNGEAFCLAVSKDGRSYNPLLFKQAEDVLA
RIGG-ASLIVGITKIAQRVSE--LARQQSNDEELFLTEAPENFFDPIMSTL--MVDPVIL
PSSKMNVDRSTIARHLLS-DQTDPFNRSHLTMDMVITNTELKNQIDEW-----
>Aedes_aegypti_XM_001647960.1 .
SILGQLLSLSIMPRNHNG--PYEFFDNPLNTNRSAYDNLSSTLWNYTKLHLEAMHTFVKG
FLLIGGEVRSKMLDWIGKCLHANVPRGQIWNT-HQMQSIFGNMTTAPDSFSVNLAGVLLR
LCQPLLKPQ-------LKVM-IVDPTYCSVK---ESDKIS---KGVHMKD--------TE
KETCLLPVEEN---------EER-LEAD--KYNFVTECFFMTHKAIDLGFRVCIEKFFRM
NRELHRLQGAYQDALAGGMSGGAADVSN-NIMNMLSSQTQQFLCLQNMLREPTTDQLLLQ
FYEASSIWLTQVAARD----ASKIDALDKAKGFAPQTVDQ-VNLPSSN-AIS-KVLKCIP
EYIMENIVGYLQFSRHFDSQPL-RVDVDAQNNIFTMILVFMGSSERIRNPHLRARLAEGL
ESLLPKESE----------GFNF-SAALF-TSHVHRLEIIPNLLRVFVSIEMTGQSVQFE
QKFNY----RRPMYAIMDYLW--KIDEQKQCFR---TLEREAIRNIEAEDPPIFLRFINL
LINDAIFLLDDSLSNLQQIRQLQAAEDAGEWASLPANERQQNVANLRHLGMHARYDNILG
RDTINILQLLTS------------ETKEIFCHSSMVDRVAAMLNYFLLNLTGPKKGNFKV
KDKRE-FEFDPANTVLEICRIYTNL-----QECDAFCLAVSQDGRSYSPKLFEYAEQVLT
RIGG-GQLIGEMQEFSTRVQ---HLEKQQKIDEEALLDPPDEFLDPIMSSL--MMDPVIL
PSSRITVDRSTIARHLLS-DQSDPFNRSPLTMDQVKRDVELKAKIDAWVKEKR
>Anolis_carolinensis_AAWZ01039460.1 .
TLLGALLSISCLLKTPGVVENHGYFLNPSRSSPQEIKVQESNIHQFMAQFHEKIYQMLKN
LLQLSPQTKHRILSWLGNCLQANAGRTKIWANQMPEIFFQMY---ASDAFFLNLGAALLR
LCQPFCKPRS------PRLL-TFDPTYCALK---ELNEEEQKSRNVHIRG--------LE
KETCLIPST-----------VEP-EFAP--TYNLVTENLVLTQYTLHLGFHRLHDQMIKL
NQSLHRLQVAWRE--AQQSSSPSAD----NLREQFERLMTIYLSTKAAMTEPQMLQNCLH
LQVSMAVLLVQLAIGN----RGPEPMELTFP------------LPDV-NDSVLAYVPVSA
EFFADNLGDFFIFLRRFADDLLETSADLLEQVLHFVTVFTG-DVDRMKNPHLRAKLAEVL
EAVMPHLDQ----AQTPLLSSVFHRKRVF-CSYPHAAYLAEALIKVFVDIEFSGDPHQFE
QKFNY----RRPMYPILRYMW--DTDSYRESIK---ALADYASENLEAMNPPLFLRFLNL
LMNDAIFLLDESLQYLSKIKIQQIEKDRGEWDSLSAEARREKEASLQMFGQLARFHNIMS
NETIGTLAFLTS------------EIKSLFVHPFLAERIISMLNYFLQHLVGPKMGALKV
KDFSE-FDFKPQQLVSDICTIYLNL-----GGEENFCATVPKDGRSYSPTLFAQTVRVLK
KINKPGNMIVAFSNLAEQIKV--SLADRQLQEEETYADACDEFLDPIMSTL--MTDPVLL
PSSRVTVDRSTIARHLLS-DQTDPFNRSPLTMDQIRPNTELKERIQQWLAERK
>Anopheles_gambiae_AAAB01008987.1 .
SLLGQLLSLSIMPRNHNG--PYEYYENPLTTNRSAVDSLSSNLWNYTKRHLARMHAFVKS
FLLLGGTVRSKMLDWIGRCLHANVPRGQIWNT-HHGMGMFGNQTTSPDAFSINLAGVLLR
LCQPLLKPQ-------LKVL-IVDPTYCAVK---EADKET---KAVHMLD--------AE
KETCLLPLEDDK--------EQR-LEAD--RYNFVTECFFMTHKAIDLGYRVCIEKFFRM
NRELHRLQTMYYE--MMSQNGADVPS---DLMQMVSSQMQQFLCLQNVLLEPETDELLLQ
FYEASAIWLTQLSARE----ASQIDTLEPAKGFSPQTQQP-VNLPLVGVAVS-RVLKCIP
EYIIENIVGYLQFSRHFD-SRSLRVDVDAQRSIFTMILIFMGSSERIRNPHLRARLAEGL
ESLLPKESE---------PAGFSLSATLF-TNHPHRLEIIPNLLRVFVSIEMTGQSVQFE
QKFNY----RRPMYAIMDYLW--KIDEQKECFR---ALERQAIENIEAEDPPIFLRFINL
LINDAIFLLDESLSNLQQIRQMQGAQDAGEWESLAQTERQQNVANLRNLGMLARFDNILG
RDTINILQLLTS------------ETKSIFCHSSMVDRVAAMLNYFLLNLTGPKKGNFKV
KDKRE-FEFDPARTVLEICRIYVNL-----CECDAFCLAVSQDGRSYSPQLFEYAEQVLS
KIGG-GQLIGEMQEFAQKVQ---RIEKQQKIDEEALIDPPDEFLDPIMSSL--MADPVIL
PSSRITVDRSTIARHLLS-DQSDPFNRSPLTMEQVKRNDELKAKIDAWMREKR
>Apis_mellifera_XM_393070.3 .
TLLGALFSLSCLPKTIEE--PFYFFEKPLQLTSATV---EGNIWTVLDALNESLQKVFHL
LLKCSSEVRHLTLQWIGNCLHSNANRGKIWNA--QNDVSFSSMLCVSDGFMLNLGNVLLR
LCQPFCIKQND-----SKVP-KIDPTYCAAD---VNDQDESINSIIHLKG--------MT
SETCLIPTSEG---------GAR-PVAK--TFGFTTECFFLTHRALDLGYRVVLDKLLRT
NQDLVRIQRVYQD--AQNGGRSEVFE---MITQRMEEEMTKYLSLRASLLVPEMLKLLAK
FHATTAFWLVQVYLN-----EVGDNEQNDYIPKECKVVTF--PLPETVP----DTLRCIP
EFIIVLM----------------------------------ESQQRLYNPHLRARLAEGL
EALLPTSDE--TMSPVTPSLGTFHREQLF-ITHPYRQYIVPNLLKVFVSIEMTGQSVQFE
QKFNY----RRPMYVVMEYLW--KLPEHRNNFI---SLAEEAETNMEAAQPPLFLRFINL
LMNDAVFLLDEALSSMAQLKQLIQARESGEWNKLPQHERDQQAHYLLHLGMIARFDNILG
RKTIYTLKMLTT------------EIKSIFCHPTMVDRIASMLNYLLLQLVGPNKKNLKV
NGQKE-YAFNPANLVLNICEIYINL-----SQNESFTLAVSQDGRSYSSELFKLADNVLV
RIGGVG-ILGDLDQFAKNVE---AAASHKKEEDEILIDAPDEFLDPIMSTL--MTDPVIL
PSSKITIDRQTIARHLLS-DQTDPFNRSPLTMDMVKSNIELQHRVQEWIQQKK
>Bos_taurus_DAAA02040412.1 .
TLLGVILNISCLLKTPGVIENHGYFLNPSRSSPQEIKVQEANIHQFMARYHEKIYQMLKN
LLQLSPETKHCILSWLGNCLHANAGRTKIWANQMPEIFFQMY---ASDAFFLNLGAALLK
LCQPFCKPRS------SRLL-TFNPTYCALK---ELNDEERKIKNVHMRGRGEL-VFGLD
KETCLIPAV-----------QEP-KFPQ--NYNLVTENLVLTEYTLYLGFHRLHDQMVKI
NQNLHRLQVAWRD--AQQSSSPAAD----NLREQFERLMTVYLSTKTAMTEPQMLQNCLN
LQVSMAVLLVQLAIGN----EGSQLMELTFP------------LPDG--YSSLAYV---S
EFFADNLGDFLIFLRRFADDILETSADSLEHVLHFITIFTG-SIERMKNPHLRAKLAEVL
EAVMPHMDQ----TPNPLVSSVFHRKRVF-CNFPYASHLAEALIKVFVDIEFTGDPHQFE
QKFNY----RRPMYPILKYMW--GTDTYRESIK---DLADYASKNLEAMNPPLFLRFLNL
LMNDAIFLLDEAIQYLSKIKIQQIEKDRGEWDNLTPEARREKEAGLQMFGQLARFHNIMS
NETIGTLAFLTS------------EIKSLFVHPFLAERIISMLNYFLQHLVGPKMGALKV
KDFSE-FDFKPQQLVSDICTIYLNL-----GDEENFCATVPKDGRSYSPTLFAQTVRVLK
KINKPGNMIVAFSNLAERIK---SLADLQQQEEETYADACDEFLDPIMSTL--MSDPVVL
PSSRVTVDRSTIARHLLS-DQTDPFNRSPLTMDQIRPNTELKEKIQRWLAERK
>Canis_familiaris_XM_855598.1 .
TLLGVILNISCLLKTPGVVENHGYFLNPSRSSPQEIKVQEANIHQFMAQFHEKIYQMLKN
LLQLSPETKHCILSWLGNCLHANAGRTKIWANQMPEIFFQMY---ASDAFFLNLGAALLK
LCQPFCKPRS------SRLL-TFNPTYCALK---ELNDEERKIKNVHMRG--------LD
KETCLIPAV-----------QEP-KFPQ--NYNLVTENLVLTEYTLYLGFHRLHDQMVKI
NQNLHRLQVAWRD--AQQSSSPAAD----NLREQFERLMTIYLSTKTAMTEPQMLQNCLN
LQVSMAVLLVQLAIGN----EGSQPIELTFP------------LPDG--YSSLAYV---P
EFFADNLGDFLIFLRRFADDILETSADSLEHVLHFITIFTG-SIERMKNPHLRAKLAEVL
EAVMPHLDQ----TPNPLVSSVFHRKRVF-CNFPHAPHLAEALIKVFVDIEFTGDPHQFE
QKFNY----RRPMYPILRYMW--GTDTYRESIK---DLADYASKNLEAMNPPLFLRFLNL
LMNDAIFLLDEAIQYLSKIKIQQIEKDRGEWDSLTPEARREKEAGLQMFGQLARFHNIMS
NETIGTLAFLTS------------EIKSLFVHPFLAERIISMLNYFLQHLVGPKMGALKV
KDFSE-FDFKPQQLVSDICTIYLNL-----GDEENFCATVPKDGRSYSPTLFAQTVRVLK
KINKPGNMIVAFSNLAERIK---SLADLQQQEEETYADACDEFLDPIMSTL--MSDPVVL
PSSRVTVDRSTIARHLLS-DQTDPFNRSPLTMDQIRPNTELKEKIQRWLAERK
>Cavia_porcellus_AAKN02024820.1 .
TLLGVILNISCLLKTPGVVENHGYFLNPSRSSPQEIKVQEANIHQFMAQFHEKIYQMLKN
LLQLSPETKHCILSWLGNCLHANAGRTKIWANQMPEIFFQMY---ASDAFFLNLGAALLK
LCQPFCKPRS------SRLL-TFNPTYCALK---ELNDEERKIKNVHMRG--------XD
KETCLIPAV-----------QEP-KFPQ--NYNLVTENLALTEYTLYLGFHRLHDQMVKI
NQNLHRLQVAWRD--AQQSSSPAAD----NLREQFERLMTIYLSTKTAMTEPQMLQNCLN
LQVSMAVLLVQLAIGN----EGSQPVELTFP------------LPDG--YSSLAYV---P
EFFADNLGDFLIFLRRFADDILETSADSLEHVLHFITIFTG-SIERMKNPHLRAKLAEVL
EAVMPHLDQ----TPNPLVSSVFHRKRVF-CNFPYAPQLAEALIKVFVDIEFTGDPHQFE
QKFNY----RRPMYPILRYMW--GTDSYRESIK---DLADYASKNLEAMNPPLFLRFLNL
LMNDAIFLLDEALQYLSKIKIQQIEKDRGEWDNLSPEARREKEAGLQMFGQLARFHNIMS
NETIGTLTFLTS------------EIKSLFVHPFLAERIISMLNYFLQHLVGPKMGALKV
KDFSE-FDFKPQQLVSDICTIYLNL-----GDEENFCATVPKDGRSYSPTLFAQTVRVLK
KINKPGNMIVAFSNLAERIK---SLADLQQQEEETYADACDEFLDPIMSTL--MSDPVVL
PSSRVTVDRSTIARHLLS-DQTDPFNRSPLTMDQIRPNTELKEKIQRWLAERK
>Ciona_intestinalis_XM_002122706.1 .
TILGLLFRKSSLVTDPNK-PTHPFFNEISTLQQSGVEREEERLQMCMDKFHSHLHVLFRN
ILR-HPSCRTKLLSWINDLMTQHAFCAKLWTHERADPSKSMF---TTDGIFINLSSVLVR
LSLPFCADSSENAKSSNKFL-KIDPTYCAAT-----GCEDRVERDVHLGG--------LH
KETCFLSLPEV---------DPP-TLQLSGTYNFISECFFAAHRSFCLGLHGLLVKLYKL
NQMLSKMREVYLD--SLASGIEGES----EVKQVFEKALANLLSTKATIYNPTFVNNCTR
FFATTAQFLTQVALTE----DRTKLCEFKLP------------LSET-PPTPLYYI---P
EFLVQNLIDFLIYLNRENPEQMEDSQKFIPTFISLIAVYMG-NKSRMQNPHLRATFSQAL
EGLLPLETE-------QSTATVERRKQSF-SEFEHSKYLTTCVIHLFIDVEFTDDRDRFE
EKFNN----RRPLYPILRFLWNDERGEGKEAIR---ELAIEAVSNIESAKPPLLLTFVNL
FLNDSIYFMDEAMNYMGKIKIEEQERDEGEWEQLPPEEKKEKGKILEQYVATARFYNVMS
AETIEALSYLSKME----------EVQELLCHSLLVDRIANMLNHILLHLVGSRQNMLKV
KDFSH-CAFKPALLVEGVCRIYSQL-----QHGDTFCIAVAQDGRSYQPDLFPRAFRVLR
KINS-LELSLKIHNLSLRIA---ELGNKEQTEEELFQDAPDEFFDPIMGTL--MRDPVIL
PSSKKTVDRSTIARHLLS-DPTDPYNRSPLTMEQLEPDLQLKQKIEDW-----
>Culex_quinquefasciatus_XM_001842782.1 .
SLLGQLLSLSIMPRNHNG--PYEFFENPLTTNRSAYDNLSSSLWNYTKLHLEAMHGFVKS
FLLIGGDVRSKILSWIGNCLHANVPRGQIWNT-HQMQNVFGNLTTAPDSFSVNLAGVLLR
LCQPLLKPQ-------LKVL-IVDPTYCAVR---EPDKAA---KGVHMRD--------TE
KETCLLPVDEA---------EAR-LDAD--KYNFVTECFFMTHKAIDLGFRVCIEKFFRM
NRELHRLQSAYQD--TLGGGGSGADVAN-NIMQMLSSQTQQFLCLQNLLREPATDQLLLQ
FYEASAIWLAQLASRE----ATRFDGGDKAKGFAPQSVEE-VRLPLGN-GIS-KVLKCIP
EYIMENIVGYLQFSRHFD-SQPLRVDVEAQNNIFTMILVFMGSSERIRNPHLRARLAEGL
ESLLPKESE--------SGGFCF-SAALF-TNHVHRLEIIPNLLRVFVSIEMTGQSVQFE
QKFNY----RRPMYAIMDYLW--KIDEQKACFR---ELEREAIRNIEAEDPPIFLRFINL
LINDAIFLLDESLSNLQQIRQLQAAQDNGDWAELPANERQQNVANMRHLGMLARFDNILG
RDTINILQLLTS------------ETREIFCHSSMVDRVAAMLNYFLLNLTGPKKGNFKV
KDKRE-FEFDPANTVLEICRIYVNL-----QECDAFCLAVSQDGRSYSPKLFEYAEQVLT
RIGG-GQLIGEIQELSTRVQ---RLEAQQKIDEEALVDPPDEFLDPIMSSL--MVDPVIL
PSSKTVVDRSTIARHLLS-DQSDPFNRSPLTMDQVRRDTALKARIDEWIRERR
>Danio_rerio_XM_001922926.1 .
TLLGAILNISCLLKTPGVVENHGFFLNPSRSSPQELKVQESNIHQFMGQFHDKLYQILKN
LLQQSGETRHLLLSWLGGCLQANMGRAKIWANQMPEIFFQMY---ASDAFFLNLGAALLK
LCQPFSRPYS------PKLL-TFNPTYCLLK---ELSEEERRNRNVHAR--------GLD
KETCLIPVPPQ---------QTV-EFAQ--SYSLLTENLILTQLTLYLGFHRLHDQMVKM
NQSLHRLQGTWRD--TQLSGGPAAA----ELREQFEHLMTVYLSTKAATTQPTMLQNCLN
LQASCAALLVQLSLGN----QGPEHIPLTFP------------LPSL-ENSLLCYV---P
EFFAENMGDFFIFLRRFADEVLESSAESLEHVLTFITVLMG-NVDRMKNPHLRAKLAEVL
EAVMPHMET---LSPGAAQPIMFQRQRVF-SSYRHAPQLAEALITVFVDIEFTGDPHQFE
QKFNY----RRPMYAILKYMW--GEKSYRESIK---NLADYASENLEAMNPPLFLRFLNL
LMNDAIFLLDEAIQYLSKIKILQLERDRGEWDSLAPDARREKESSLQMFGQLGRFHNIMS
NETIGTLAFLTS------------EIKGLFVHPFLAERIISMLNYFLQHLVGPKMGALKV
KDFSE-FDFKPQQLVSDICTIYLNL-----GDEENFCATVPKDGRSYSPTLFCQTVRVLK
KINKPGDMIISFSLLADKIK---SLADRHQQEEETFSDAPDEFLDPIMSTL--MLDPVLL
PSSNVTVDRSTIARHLLS-DQTDPFNRSPLTMDQIRPNEELRQQIMKWLADHK
>Drosophila_ananassae_XM_001962365.1 .
TLLGSLLCISILPKTQNG--KFEFFKDLS------LNHTDPALWTLLSHHQKSIFMIVKQ
LLVLCPETKKKMIQWLANCLDANISRGHLWSS-INVNLDQTVHSSASDAFMNNLCSVLTR
LCAPLCEPT-------FKVL-LVDPTYCAVA---DKDRSA---KDVSMLK--------AY
EETCLLPAEEG---------TER-LTAE--KYNFITEIFYMTHKCFQLANRPCIERMNRV
MRELQNTQTAYGE--VVNS-DPNNELTK-NLMRMMMDQMQQVLSIKNTLSEPTNDTAIVK
FFEASAIWLTEVAMLP----REDYEKCLDKKDFSPQVMRN-LELLSDTPPFVAPYLQSIP
EIIIDNIAAYLNFCRRLNADQYLNIYASSHDAIFKMTLLFMGSSSLVKNPHLRAKLAEAL
EFLLPTPVM-------GSVRQRF-ITQVF-DTHPDRLKVVRSLLNVFVSIEMTGQSVQFE
QKFNY----RRPMYAIMEFLW--TKKEHVQCFR---DLAVEAEQNIEAIEPPIFLRFINL
LINDAIFVLDESLSNLEQIKQLQQAQDNGEWNSLSQNERQQQVTNLHHLGMLARFDNILG
RDTINTLKLLTT------------EIKSIFCHNSMVDRIAAMLNYFLLHLVGPRRERFNV
KDKKE-FEFDPAQTVLEISHIYINL-----SKDDSFCLAVSQDGRSYSDQLFGYAENILI
RIGG-GQLIGDMSEFAAKVK---RMGAQYKEEQELLADAPEEYLDPIISTL--MTDPVVL
PSSKVTVDRSTIARHLLS-DQTDPFNREPLTMDKVKSNEALKREIEEWIEGKR
>Drosophila_erecta_XM_001970012.1 .
TLLGSLLCISILPKTQTA--KYEFFNELS------MNQTDPALWALLSHHQQSIFLLVKQ
LLVLSPETKKKTLQWLANCLDANVSRGHLWSS-ININLEQTVHSTASDAFMTSLNAVLTR
LCAPLCMPS-------IKVL-LVDPTYCAVP---DKDRQA---KSVSMLK--------AY
DETCLLTSEEG---------EER-LTAE--KYNFVTEIFYMTHKCFELANRPCIERLVRV
MRELQNTQTAYGE--VLNS-DPNNELTK-NLFRMIIEQMQQVLCIKNTLSEPTNDTFLLK
FFEASAIWLTEIAMLP----RETYEQCVDKRDFSPQIFRN-LELLADTPPFVAPYMQSVP
ESIIDNMVAYLNFCRRLNDDQYIHIYFSAHDAFFKMILLFMGSSVLVKNPHLRAKLAEAL
EFLLPTQIM-------GSNRKTF-VTHVF-DNHSDRFKVVRSLLNVFVSIEMTGQSVQFE
QKFNY----RRPMYAIMEFLW--TKPEHVQCFR---DLAIEAEQNMDAIEPPIFLRFINL
LINDAIFLLDDSLSNLEQIKQLQQAQENGEWNSLSHNERQQQVSNLQHLGMLARFDNLIA
KDTINFLKLLTT------------EIKSIFCHNSMVDRMAAMLNYFLLNLVGPKKERFKV
KDKKE-FDFDPAQTVLEISHIYINL-----SSDDSFCLAVSQDGRSYSEHLFSYAENILI
RIGG-GQLIGEMSELAEKVA---RMGAQYKEEQELLADAPEEYLDPIISTL--MTDPVVL
PSSKVTVDRSTIARHLLS-DQTDPFNREPLTMDKVKSNEALKQEIESWIEGKR
>Drosophila_grimshawi_XM_001992951.1 .
TLFGQLLCISIMPKTQTA--PYEFFREIS----PISQQTDPSLWQLLAHHQQSMFTLIKQ
LLVQSSTTKKKTLQWIANCLDANVSRGHLWST-INLNLEQTVHSTASDAFMTGLSAVLMR
LCAPLCAPS-------LKVM-LVDPTYCAVA---DADERQA--KGVSMLK--------AY
EETCLLPTEEG---------EQR-LSAE--KYNFITEIFYMAHKAFELGNRACIERLTRM
MRELQNTQTAYQD--VATR-HPNNDLTK-NLFRMLQDQMQQMLCIRNGLGEPENDTAILK
FFEASAIWLTEIAMMP----RESYEAALDRKDFAPQMLRN-LELLSETPPFVAPYMKSVP
ECIIDNIAAYLNFCRSFSGDQFIQMYTSSHDAFFKMILLFMGSSAVVKNPHLRAKLADAL
EFLLPSQIS-------GSNRKSF-NTHVF-DSHTDRLQVVRSLLNVFVSIEMTGQSVQFE
QKFNY----RRPMYAIMEFLW--TKEEHVECFR---QLASEAERNMEAIEPPIFLRFINL
LINDAIFLLDESLSNLEQIKQLQQAQDNGEWNNLSPSERQQQTTNLHHLGMLARFDNILG
RDTINLLKLLTS------------EIKSIFCHNSMVDRIAAMLNYFLLHLVGPQRERFKV
KDKKE-FEFDPAQMVLEIAHIYINL-----STDNSFCLAVSQDGRSYSEHLFGYAENILI
RIGG-GQLIGDMSEFAAKVQ---KMCDDYKEEQELLADAPEEYLDPIISTL--MTDPVVL
PSSKVTVDRSTIARHLLS-DQTDPFNREPLTMDKVKSNEALKQEIQQWIETKR
>Drosophila_melanogaster_AABU01002759.1 .
TLLGSLLCISILPKTQTG--KYEFFQELS------INQTDEALWALLSHHQQSIFLLVKQ
LLVLSPETKKKTLQWVGNCLDANVPRGHLWSS-INASLEQTAHSTSSDAFMTNLTAVLVR
LCAPLCMPS-------LKVNTLLNPTYCAVP---NKDRQA---KGVSMLR--------AH
AETCLLTSEEG---------EER-LTAE--KYNFVTEIFYMTHKCFELSNIPCIERFVRV
LRELQNTQMAYGE--IVNS-DPNSEVAK-NLFRMIRDQIQQVLTIKNTLAEPTNDMYLLK
FFEASAIWLTEIAMLP----REIYEQCLDKRDFSPQVFRN-MELLSDTPPFVAPYMQSVP
ESIIDNISAFLNAARKLNGEQYINIYFSAHDAFFKMIILFMGSSALVKNPHLRAKLAEAL
EFLLPSRIM-------GSHRKTF-VSHVF-DNHPDRLKVVRSLLNVFVSIEMTGQSVQFE
QKFNY----RRPMYAIMEFLW--TKPEHVQCFR---DLAVEAEQNMDAIEPPIFLRFINL
LINDAIFLLDESLSNLEQIKQLQQAQDNGEWESLPHTEREQHMTNLQHLGMLARFDNIIG
RDTINLLKLLTS------------KIKSIFCHNSMVDRMAAMLNYFLLNLVGPKKERFKV
KDKKE-FEFDPAQTVIEISHIYINL-----SSDESFCLAVSQDGRSYSEQLFSYAENILI
RIGG-GQLIGDMSEFAVKVA---RMGAQYKEEQELLADAPEEYLDPIISTL--MTDPVVL
PSSKVTVDRSTIARHLLS-DQTDPFNREPLTMDKVKSNEALKQEIESWIQGKR
>Drosophila_mojavensis_XM_002003062.1 .
TLFGQLLCISIMPKTQTA--PYEFFRDIS----LISQQSDPTLWQLLAHHQQAMFTLIKQ
LLVQSSTTKKKTLQWIANCLDANVARGHLWST-INLNLEQTVHSTASDAFMTSLSAVLMR
LCAPLCSPA-------LKVL-LVDPTYCAVS---DIMDRLT--KGVNMLK--------AY
EETCLLPMEEG---------EKR-LTAE--KYNFITEIFYMTHKAFELGNRACIERLTRM
MRELQNTQTAYQD--VAAS-DPNNDLTK-NLFRMLQDQMQQVLCIRNGLAEPENDTAILK
FFEASSIWLTEIAMLP----RECFEAALDKKDFAPQLMRN-LELLSETPPFVAPYMKSVP
ENIIDNIAAYLNFCRSFPGDQFIQLHTSSHDAFFKMILLFMGSSELVKNPHLRAKLADAL
EFLLPSQMS-------GSNRKVF-NTHVF-DSHPDRLQVVRSLLNVFVSIEMTGQSVQFE
QKFNY----RRPMYAIMEFLW--TKEEHVECFR---QLARDAESSMEAIEPPLFLRFINL
LINDAIFLLDESLSNLEQIKQLQQAQDNGEWNNLSHNERQQQTTNLHHLGMLARFDNILG
RDTINLLKLLTS------------EIKSIFCHNSMVDRIAAMLNYFLLHLVGPQRERFKV
KDKKE-FEFDPAQMVLEIAHIYINL-----STDNSFCLAVSQDGRSYSDQLFSYAENILI
RIGG-GQLIGDMAEFAAKVQ---KMGNDYKEEQELLADAPEEYLDPIISTL--MTDPVVL
PSSNVTVDRSTIARHLLS-DQTDPFNREPLTMDKVKSNVALKQEIEQWIEDKR
>Drosophila_persimilis_AAIZ01002601.1 .
TLLGHLLCISILPKTQTG--KYEFFQQFS------LNQTDPALWGLLSHHQQSTFQLFKQ
LLVLSPETKRKTLQWIANCLDANVSRGHLWSS-MNLNLEQTMYSTASDAFMTSLCAVLIR
LCSPLCVPX--------QVL-LVDPTYCAVA---DKDRQA---KGVSLLK--------AH
DETCLLPTVEG---------EER-VTAE--KYNFVTEIFYMTHKCFELANRPCIERLGRV
MRELQNTQTAYED--VLRS-DPNNDLTK-NLFRMLMEQMQQVLSIRNTISEPTNDKEMLK
FLEASAIWLTEVALLP----RESYEQALDKRDFAPQIHRN-LELLSDTPPFVAPYMQSVP
ESIIDNISAYLNFCRRLNGDQFIHIYYSAHDAFFKMILVFMGSSGLVKNPHLRAKLAEAL
EFLLPTQIM-------NSNRQTF-VTHVF-DNHPDRLKVVRSLLNVFVSIEMTGQSVQFE
QKFNY----RRPMYAIMEFLW--TKQEHVQCFR---DLAIEAEENMEAIEPPIFLRFINL
LINDAIFLLDESLSNLEQIKQLQQAQDNGEWNSLSQNERQQQVTNLHHLGMLARFDNILG
RDTINLLKLLTT------------EIKSIFCHNSMVDRIAAMLNYFLLHLVGPRKERFKV
KDKKE-FDFEPAQTVLEISHIYINL-----STDDSFCLAVSQDGRSYSDQLFGFAENILI
RIGG-GQLIGDMSEFAAKVK---KMGDQYKEEQELLADAPEEYLDPIISSL--MTDPVIL
PSSKVTVDRSTIARHLLS-DQTDPFNREPLTMDKVKSNEALKLEIDQWIEGKR
>Drosophila_pseudoobscura_XM_001355755.2 .
TLLGHLLCISILPKTQTG--KYEFFQQFS------LNQTDPALWGLLSHHQQSTFQLFKQ
LLVLSPETKRKTLQWIANCLDANVSRGHLWSS-MNLNLEQTMYSTASDAFMTSLCAVLIR
LCSPLCVPS-------LKVL-LVDPTYCAVA---DKDRQA---KGVSLLK--------AH
DETCLLPTVEG---------EER-VTAE--KYNFVTEIFYMTHKCFELANRPCIERLGRV
MRELQNTQTAYED--VLRS-DPNNDLTK-NLFRMLMEQMQQVLSIRNTISEPTNDKEMLK
FLEASAIWLTEVALLP----RESYEQALDKRDFAPQIHRN-LELLSDTPPFVAPYMQSVP
ESIIDNISAYLNFCRRLNGDQFIHIYYSAHDAFFKMILVFMGSSGLVKNPHLRAKLAEAL
EFLLPTQIM-------NSNRQTF-VTHVF-DNHPDRLKVVRSLLNVFVSIEMTGQSVQFE
QKFNY----RRPMYAIMEFLW--TKQEHVQCFR---DLAIEAEENMEAIEPPIFLRFINL
LINDAIFLLDESLSNLEQIKQLQQAQDNGEWNSLSQNERQQQVTNLHHLGMLARFDNILG
RDTINLLKLLTT------------EIKSIFCHNSMVDRIAAMLNYFLLHLVGPRKERFKV
KDKKE-FDFEPAQTVLEISHIYINL-----STDDSFCLAVSQDGRSYSDQLFGFAENILI
RIGG-GQLIGDMSEFAAKVK---KMGDQYKEEQELLADAPEEYLDPIISSL--MTDPVIL
PSSKVTVDRSTIARHLLS-DQTDPFNREPLTMDKVKSNEALKLEIDQWIEGKR
>Drosophila_sechellia_XM_002035926.1 .
TLLGSLLCISILPKTQTG--KYEFFQELS------INQTDDALWALLSHHQQSIFLLVKQ
LLVLSPETKKKTLQWLGNCLDANVPRGHLWSS-INASTEQTAHSTSSDAFMTNLTAVLVR
LCAPLCMPS-------LKVL-LVDPTYCAVP---NKDRQA---KGVSMLR--------AH
TETCLLTSEEG---------EER-LTAE--KYNFVTEIFYMTHKCFELSNIPCIERFVRV
LRELQNTQMAYGE--VVNS-DPNSEVAK-NLFRMIRDQIQQVLSIKNTLAEPTNDMYLLK
FFEASAIWLTEIAMLP----REIYEQCLDKRDFSPQLFRN-MELLSDTPPFVAPYMQSVP
ESIIDNLSAFLNVARKLNGEQYINIYFSAHDAFFKMIILFMGSSALVKNPHLRAKLAEAL
EFLLPSRIM-------GSHRKTF-VSHVF-DNHPDRLKVVRSLLNVFVSIEMTGQSVQFE
QKFNY----RRPMYAIMEFLW--TKPEHVQCFR---DLAVEAEQNMDAIEPPIFLRFINL
LINDAIFLLDESLSNLEQIKQLQQAQANGDWDRLPHTEREQHMTNLQHLGMLARFDNIIG
RDTINLLKLLTS------------KIKSIFCHNSMVDRMAAMLNYFLLNLVGPKKERFKV
KDKKE-FEFDPAQTVIEISHIYINL-----SSDESFCLAVSQDGRSYSEQLFSYAESILI
RIGG-GQLIGDMSEFAVKVA---RMCAQYKEEQELLADAPEEYLDPIISTL--MTDPVVL
PSSKVTVDRSTIARHLLS-DQTDPFNREPLTMDKVKSNEALKQEIESWIQGKR
>Drosophila_simulans_AAGH01003801.1 .
TLLGSLLCISILPKTQTG--KYEFFQELS------INQTDDALWALLSHHQQSIFLLVKQ
LLVLSPETKKKTLQWLGNCLDANVPRGHLWSS-INASTEQTAHSTSSDAFMTNLTAVLVR
LCAPLCMPS-------LQVL-LVDPTYCAVP---NKDRQA---KGVSMLR--------AH
TETCLLTSEEG---------DER-LTAE--KYNFVTEIFYMTHKCFELSNIPCIERFVRV
LRELQNTQMAYGE--VVNS-DPNSEVAK-NLFRMIRDQIQQVLSIKNTLAEPTNDMYLLK
FFEASAIWLTEIAMLP----REIYEQCLDKRDFSPQLFRN-MELLSDTPPFVAPYMQSVP
ESIIDNLSAFLNVARKLNGEQYINIYFSAHDAFFKMIILFMGSSALVKNPHLRAKLAEAL
EFLLPSRIM-------GSHRKTF-VSHVF-DNHPDRLKVVRSLLNVFVSIEMTGQSVQFE
QKFNY----RRPMYAIMEFLW--TKPEHVQCFR---DLAVEAEQNMDAIEPPIFLRFINL
LINDAIFLLDESLSNLEQIKQLQQAQANGEWDRLPHTEREQHMTNLQHLGMLARFDNIIG
RDTINLLKLLTS------------KIKSIFCHNSMVDRMAAMLNYFLLNLVGPKKERFKV
KDKKE-FEFDPAQTVIEISHIYINL-----SSDESFCLAVSQDGRSYSEQLFSYAESILI
RIGG-GQLIGDMSEFAVKVA---RMGAQYKEEQELLADAPEEYLDPIISTL--MTDPVVL
PSSKVTVDRSTIARHLLS-DQTDPFNREPLTMDKVKSNEALKQEIESWIQGKR
>Drosophila_virilis_XM_002052428.1 .
TLLGQLLCMSIMPKTQTA--PYEFFRDIS----LISQQSDPTLWQLLAHHQQAMFTLVKQ
LLVQSSATKKKTLQWIANCLDANVARGHLWST-INLNLEQTVHSTASDAFMTSLSAVLMR
LCAPLCAPA-------LKVL-LVDPTYCAVA---DPLERQS--KGVNMLK--------AF
EETCLLPTEEG---------EQR-LTAA--KYNFITEIFYLAHKAFELGNRACIERLTRM
MRELQNTQTAYQD--VAAS-DPNNDLTK-NLFRMLQDQMQQVLCIRNGLAEPENDTAILK
FFEASAIWLTEIAMLP----RESYEAGLDKKDFAPQLLRD-LELLSETPPFVAPYMKSVP
ENIIDNIAAYLNFCRSFPGDQYIQMYTSSHDAFFKMILLFMGSSGLVKNPHLRAKLADAL
EFLLPTQIS-------GSNRKAF-HTHVF-DSHTDRLQVVRSLLNVFVSIEMTGQSVQFE
QKFNY----RRPMYAIMEFLW--TKEEHVECFR---QLAQDAERNMEAIEPPIFLRFINL
LINDAIFLLDESLSNLEQIKQLQQAQDNGEWNNLSHSERQQQTTNLHHLGMLARFDNILG
RDTINLLKLLTS------------EIKSIFCHNSMVDRIAAMLNYFLLHLVGPQRERFKV
KDKKE-FEFDPAQMVLEIAHIYINL-----STDNSFCLAVSQDGRSYSDQLFGYAENILI
RIGG-GQLIGDMAEFAAKVQ---KMGDDYKEEQELLADAPEEYLDPIISTL--MTDPVVL
PSSNVTVDRSTIARHLLS-DQTDPFNREPLTMDKVKSNEALKLEIEQWIEGKR
>Drosophila_willistoni_XM_002066379.1 .
TLLGQLLCLSILPKTQLG--PFEFLRDTA-------QQTDPGLWTLLSHHQQSIFDVVKQ
LLVISPESKKKTLQWIAHCLDANVSRGQLWST-MNLNLEQTVHSIASDAFMINLCAILMR
LCAPLCLPS-------LKVM-LVDPTYCAVP---DDERAA---KGVNLLK--------AY
DESCLLPIDDG---------ETR-ITAE--NYHFITEIFYMAHKCFELGNRPCIERLTQE
MRQFQNSQTAYED--LVQG-DPNNELVK-NLERMLLDQRQRVLCIRNVLSEPDSDTTILK
FFEASAIWLTEVALLP----RESYEECLDKRNFSPQMLRN-LELLSVTPPFVAPYMKSVP
EAVIDNIAAYLNFCRRLNGTESIHMYQSSHDAFFKMILLFMGSSELVKNPHLRAKLAEAL
EYLLPTQGY-------DQNLKSF-VTNIF-DSHVDRKQCVRSLLHVFVSIEMTGQSVQFE
QKFNY----RRPMYAIMEFLW--TKEEHVKSFR---HLAKEAEENIEATEPPLFLRFINL
LINDAIFLLDESLSNLEQIKQLQQAQDNGEWNQLSRNERQQQISNLRHLGMLARFDNILG
RDTINILKLLTT------------EIKSIFCHNSMVDRIASMLNYFLLHLVGPHKERFKV
KNKKE-FEFDPAQTVLEISHIYINL-----SSDESFCLAVSQDGRSYSEQLFSYAENILI
RIGG-GQLIGDMSEFAAKVQ---KMGAQYKEEQELLADAPDEYLDPIISTL--MTDPVIL
PSSNVTVDRSTIARHLLS-DQTDPFNRSPLTMDKVKSNEALKLEIDQWIEGKR
>Drosophila_yakuba_XM_002088114.1 .
TLLGSLLCISILPKTQTA--KYEFFQELS------LNQTDPALWALLSHHQQSIFLLVKQ
LLVLSPETKKKTLQWLANCLDANVSRGHLWSN-ININLNQTVHSTASDAFMTSLSAVLAR
LCAPLCLPS-------LKVL-LVDPTYCAVP---DKDRQA---KSVSMLK--------AH
DETCLLTSEDG---------EER-LTAE--KYNFVTEIFYMTHKCFELANRPCIERLVRV
MRELQNTQTAYGE--VLNS-DPNNELTK-NLYRMIIEQMQEVLCIKNTLSEPTNDTFLLK
FFEASAVWLTEIAMLP----RETYEQCVDKRDFSPQIFRN-LELLSDTPPFVAPYLQSVP
ESIIDNISAYLNFCRRLNGDQYIHIYFSAHDAFFKMILLFMGSSVLVKNPHLRAKLAEAL
EFLLPTQIM-------GSNRQTF-ATHVF-DSHTDRFKVVRSLLNVFVSIEMTGQSVQFE
QKFNY----RRPMYAIMEFLW--TKPEHVQCFR---DLATEAEQNMEAIEPPIFLRFINL
LINDAIFLLDDSLSNLEQIKQLQQAQENGEWNSLSHNERQQQVSNLQHLGMLARFDNLIA
KDTINLLKLLTT------------EIKSIFCHNSMVDRMAAMLNYFLLNLVGPKKERFKV
KNKKE-FDFDPAQTVLEISHIYINL-----SSDDSFCLAVSQDGRSYSEQLFSYAENILI
RIGG-GQLIGEVSELAVKVA---RLGAQYKEEQELLADAPEEYLDPIISTL--MTDPVVL
PSSKVTVDRSTIARHLLS-DQTDPFNREPLTMDKVKSNEALKQEIESWIEGKR
>Equus_caballus_XM_001502841.2 .
TLLGVILNISCLLKTPGVVENHGYFLTPSRSSPQEIKVQEANIHQFMAQFHEKIYQMLKN
LLQLSPETKHCILSWLGNCLHANAGRTKIWANQMPEIFFQMY---ASDAFFLNLGAALLK
LCQPFCKPRS------SRLL-TFNPTYCALK---ELNDEERKIKNVHMRG--------LD
KETCLIPAV-----------QEP-KFPQ--SYNLVTENLVLTEYTLYLGFHRLHDQMVKI
NQNLHRLQVAWRD--AQQSSSPAAD----NLREQFERLMTIYLSTKTAMTEPQMLQNCLN
LQVSMAVLLVQLAIGN----EGSQPIELTFP------------LPDG--YSSLAYV---P
EFFADNLGDFLIFLRRFADDILETSADSLEHVLNFITIFTG-SIERMKNPHLRAKLAEVL
EAVMPHLDQ----TPNPLVSSVFHRKRVF-CNFPYAPHLAEALIKVFVDIEFTGDPHQFE
QKFNY----RRPMYPILRYMW--GTDTYRESIK---DLADYASKNLEAMNPPLFLRFLNL
LMNDAIFLLDEAIQYLSKIKIQQIEKDRGEWDSLTPEARREKEAGLQMFGQLARFHNIMS
NETIGTLAFLTS------------EIKSLFVHPFLAERIISMLNYFLQHLVGPKMGALKV
KDFSE-FDFKPQQLVSDICTIYLNL-----GDEENFCATVPKDGRSYSPTLFAQTVRVLK
KINKPGNMIVAFSSLAERIK---SLADLQQQEEETYADACDEFLDPIMSTL--MSDPVVL
PSSRVTVDRSTIARHLLS-DQTDPFNRSPLTMDQIRPNTELKEKIQRWLAERK
>Fugu_rubripes_CAAB01001292.1 .
SVLGSVLSISCLLKTPGVVEGHGYFLNPSRSSAQETKVQEANIHQFIGQFQEKLHQIFKN
LLQRSAESRHALLSWLGNCLQANAGRAKIWTNQMPEI-FQLY---ASDAFFLNLGAVLVK
LCQPFLQAML------SQTA-HIQPTYCALK---ELSEEERRNRNVHILG--------LE
KETCLIPLPPQ---------QLV-ESAQ--SYTLLTENLIFTQYACIMCLCRLHEQMVKM
NQSLHRLQVTWQE--AQRTGNPMSE----QLLEQFERLMIIYLSTKAATTQPAMLQSCLT
LQASTAALLVQLGIGN----QGPEHVALSFFS-----------FSHLYSSLFCGFCS--S
EFFVENLGDFFIFLRRFADDILETSAECLENILNFITVFMG-LLNRMKNPHLRAKLAEVL
EAVMPHMEP---MAPGAVQPIVFQRERVF-CSYRHAAHLAEALITVFVDIEFTGDPHQFE
QKFNY----RRPMYPILKYMW--SKENYRESIKLFQHLAYYASENLEAMNPPLFLRFLNL
LMNDAIFLLDEAIQYLSKIKILQLERDRGEWESLAPDVRREKESSLHMFGQLGRFHNIMS
NETIGTLAFFIP------------EIKGIFVHPFLAERIISMLNYFLQHLVGPKMGALKV
KDFSE-FDFKPQQLVSDICTIYLNL-----GDEENFCATVPKDGRSYSPTLFSQTVRVLK
KINKPGDMIVAFGFLADKIK---SHADRQQQEEETYSDAPDEFLDPIMSTL--MLDPVLL
PSSKVTVDRSTIARHLLS-DQTDPFNRSPLTMDQIRPNEELKQQILQWLDEHK
>Gallus_gallus_NM_001030910.1 .
TLLGAILNISCLLKTPGVVENHGYFLNPSRSSPQEIKVQESNIHQFMAQFHEKIYQMLKN
LLQLSPETKHRILSWLGNCLHANSGRTKIWANQMPEIFFQMY---ASDAFFLNLGAALLK
LCQPFCKPKS------PKLL-TFNPTYCALK---ELNEEERRSKNVHMKG--------LE
KETCLIPAVTE---------QEP-EFAN--SYNLVTENLVLTQYTLHLGFHRLHDQMVKI
NQSLHRLQVAWRE--AQQSSNPAAD----SLREQFERLMTIYLSMKTAMTEPQMLQNCLN
LQVSMAVLLVQLAIGN----QGTEPLELTFP------------LPGV-ENSALAYV---P
EFFADNLGDFFIFLRRFADDILETSADSLEHILHFVTVFMG-DVERMKNPHLRAKLAEVL
EAVMPHLDQ----AQNPLVSSVFHRKRVF-CSYQCAAHLAEALIKVFVDIEFTGDPHQFE
QKFNY----RRPMYPILRYMW--GTDSYRQSIK---ALADYASENLEAMNPPLFLRFLNL
LMNDAIFLLDEAIQYLSKIKIQQIEKDRGEWDNLSQEARREKESSLQMFGQLARFHNIMS
NETIGTLAFLTS------------EIKSLFVHPFLAERIISMLNYFLQHLVGPKMGALKV
KDFSE-FDFKPQQLVSDICTIYLNL-----GDEENFCATVPKDGRSYSPTLFAQTVRVLK
KINKPGNMIVAFSNLAERIK---SLADRQQQEEETYADACDEFLDPIMSTL--MSDPVIL
PSSRVTVDRSTIARHLLS-DQTDPFNRSPLTMDQIRPNRELKEKIQQWLAERK
>Gasterosteus_aculeatus_AANH01003045.1_CD507262.1 .
TLLGAVLSISCLLKTPGVVEGHGYFLNPSRSSAQETKVQEANIHQFMGQFHDKLHQILKN
LLQRSGETRHLLLSWLGSCLQANAGRAKIWANQMPEIFSQMY---ASDAFFLNLGTTLLK
LCQPFCKPRS------NKLL-TFNPTYCALK---ELSEEERRNRNVHIT--------GLD
KETCLIPVPPQ---------QPV-ESVQ--SYSLLTENLILTQLTLHLGFHRLHEQMVKM
NQTLHRLQVTWQE--SQRTGNPMSE----QLLEQFERLMIVYLSTKAASTQPAMLQCCLN
LQASTAALLVQLGVGN----QGPEHVALSFP------------LSSL-RKTMLCYV---P
EFFAENLGDFFIFLRRFADDVLESSAESLEQILNFVTVFMG-NMERMKNPHLRAKLAEVL
EAVMPHMEP---VAPGAIQPIVFQRERVF-CSYRHAPQLAEALIAVFVDIEFTGDPHQFE
QKFNY----RRPMYPILKFMW--GKDNYRESIK---HLAHYASENLEAMNPPLFLRFLNL
LMNDATFLLDEAIQYLSKIKVLQLERDRGEWEGLAPDARKEKESSLQMLGQLGRFHNIMS
NETIGTLAFFPS------------EIKEIFVPPFLAERVISLLNYFLQHLVGPKMGALKV
KDFSE-FDFKPQQLVSDICTIFLNL-----GDEENFCARVPKDGRSYSPTLFSQTVRVLK
KINKPGDMILAFGLLADKIK---SHADRQLQDEETYADAPDEFLDPIMSTL--MLDPVLL
PSSNVTVDRSTIARHLLS-DQTDPFNRSPLTMDQIRPNQELKQQILQWLDTHT
>Homo_sapiens_NM_004788.2 .
TLLGVILSISCLLKTPGVVENHGYFLNPSRSSPQEIKVQEANIHQFMAQFHEKIYQMLKN
LLQLSPETKHCILSWLGNCLHANAGRTKIWANQMPEIFFQMY---ASDAFFLNLGAALLK
LCQPFCKPRS------SRLL-TFNPTYCALK---ELNDEERKIKNVHMRG--------LD
KETCLIPAV-----------QEP-KFPQ--NYNLVTENLALTEYTLYLGFHRLHDQMVKI
NQNLHRLQVAWRD--AQQSSSPAAD----NLREQFERLMTIYLSTKTAMTEPQMLQNCLN
LQVSMAVLLVQLAIGN----EGSQPIELTFP------------LPDG--YSSLAYV---P
EFFADNLGDFLIFLRRFADDILETSADSLEHVLHFITIFTG-SIERMKNPHLRAKLAEVL
EAVMPHLDQ----TPNPLVSSVFHRKRVF-CNFQYAPQLAEALIKVFVDIEFTGDPHQFE
QKFNY----RRPMYPILRYMW--GTDTYRESIK---DLADYASKNLEAMNPPLFLRFLNL
LMNDAIFLLDEAIQYLSKIKIQQIEKDRGEWDSLTPEARREKEAGLQMFGQLARFHNIMS
NETIGTLAFLTS------------EIKSLFVHPFLAERIISMLNYFLQHLVGPKMGALKV
KDFSE-FDFKPQQLVSDICTIYLNL-----GDEENFCATVPKDGRSYSPTLFAQTVRVLK
KINKPGNMIMAFSNLAERIK---SLADLQQQEEETYADACDEFLDPIMSTL--MCDPVVL
PSSRVTVDRSTIARHLLS-DQTDPFNRSPLTMDQIRPNTELKEKIQRWLAERK
>Ixodes_scapularis_XM_002412648.1 .
SLLGAPLCVSCLPRKEAD--PFEFFEKPSQALMNEHAITESNLWLPLKGLAVELHNLFYS
LLRLSPETRNRTLTWIGHCITACSERGKLWNNQVSELFMAVQ---SGDGFALNLGAVLLR
LARPFSEPYS------PKLL-KVQHQYCSFE---PKSEQEANASCMHIRG--------LS
KETCLVPREEGAA-------SES-PCGP---FNFSTECFFACQRILSLGFRVVHERLARL
SQDLNRVRRVYEEARSQGGDSSEVTR---RLQDNMEKGMTRFLSLKAVLLEPDSLEHMLQ
FHVACATWLCHLATAE----RLDAFQPLCLP------------FPEH----GNARLAYVP
EFVIENICDCIVFVKRFSEKSLALV-GPNLEHLMTLILLFMGSPQRMNNPHLRARMAEML
EVLITSADD----DHFSGIIPSMNRERLF-RNHPFVAELPSTLLHVFVSIEMTGQSVTFE
QKFHY----RRPMYIVLDHLW--NMPDHRNKMK---SLAAEAEANIECSSPPLFLRFINL
LINDAIFLLDEALSYMSRLRELQQERQQQQ--PLGGPLWSQGEANMQHVGMLAHFHNVMG
TETIRTLAWLTT------------EIKSLFCHPTMVDRIATMLNYFLLHLVGPQKKNLKV
KDFSE-YEFKPQELVQNICRIYTNLGCANSETAQAFCVAVSRDGRSYSPELFPQAQSVLL
KIGQ-SILSIGVGELAEKILV--CIGGPERPEPLLLPSCERWAEGPLQEDLQHLSDKCVY
DSFVLESSGSSFVGFLSS-DQTDPFNRSPLTMEMVTSDNDLKNKILEWRAKR-
>Loxodonta_africana_AAGU03071163.1 .
TLLGVILSISCLLKTPGVVENHGYFLNPSRSSPQEIKVQEANIHQFMAQFHEKIYQMLKN
LLQLSPETKHCILSWLGNCLHANAGRTKIWANQMPEIFFQMY---ASDAFFLNLGAALLK
LCQPFCKPRS------SRLL-TFNPTYCALK---ELNDEERKIKNVHMRG--------LD
KETCLIPAV-----------QEP-KFPQ--NYNLVTENLVLTEYTLYLGFHRLHDQMVKI
NQNLHRLQVAWRD--AQQSSSPAAD----NLREQFERLMTIYLSTKTAMTEPQMLQNCLN
LQVSMAVLLVQLAIGN----EGSQPIELTFP------------LPDG--YSSLAYV---P
EFFADNLGDFLIFLRRFADDILETSADSLEHVLHFITIFTG-SIERMKNPHLRAKLAEVL
EAVMPHLDQ----APNPLVSSVFHRKRVF-CNFLHAPQLAEALIKVFVDIEFTGKPHQFE
QKFNY----RRPMYPILRYMW--GTETYRESIK---DLADYASKNLEAMNPPLFLRFLNL
LMNDAIFLLDEAIQYLSKIKIQQIEKDRGEWDSLTPEARREKEAGLQMFGQLARFHNIMS
NETIGTLAFLTS------------EIKSLFVHPFLAERIISMLNYFLQHLVGPKMGALKV
KDFSE-FDFKPQQLVSDICTIYLNL-----GNEENFCATVPKDGRSYSPTLFAQTVRVLK
KINKPGNMIVAFSNLAERIK---SLADLQQQEEETYADACDEFLDPIMSTL--MSDPVVL
PSSRVTVDRSTIARHX-S-DQTDPFNRSPLTMDQIRPNTELKEKIQRWLAERK
>Macaca_mulatta_XM_001097911.1 .
TLLGVILNISCLLKTPGVVENHGYFLNPSRSSPQEIKVQEANIHQFMAQFHEKIYQMLKN
LLQLSPETKHCILSWLGNCLHANAGRTKIWANQMPEIFFQMY---ASDAFFLNLGAALLK
LCQPFCKPRS------SRLL-TFNPTYCALK---ELNDEERKIKNVHMRG--------LD
KETCLIPAV-----------QEP-KFPQ--NYNLVTENLALTEYTLYLGFHRLHDQMVKI
NQNLHRLQVAWRD--AQQSSSPAAD----NLREQFERLMTIYLSTKTAMTEPQMLQNCLN
LQVSMAVLLVQLAIGN----EGSQPIELTFP------------LPDG--YSSLAYV---P
EFFADNLGDFLIFLRRFADDILETSADSLEHVLHFITIFTG-SIERMKNPHLRAKLAEVL
EAVMPHLDQ----TPNPLVSSVFHRKRVF-CNFQYAPQLAEALIKVFVDIEFTGDPHQFE
QKFNY----RRPMYPILRYMW--GTDTYRESIK---DLADYASKNLEAMNPPLFLRFLNL
LMNDAIFLLDEAIQYLSKIKIQQIEKDRGEWDSLTPEARREKEAGLQMFGQLARFHNIMS
NETIGTLAFLTS------------EIKSLFVHPFLAERIISMLNYFLQHLVGPKMGALKV
KDFSE-FDFKPQQLVSDICTIYLNL-----GDEENFCATVPKDGRSYSPTLFAQTVRVLK
KINKPGNMIVAFSNLAERIK---SLADLQQQEEETYADACDEFLDPIMSTL--MCDPVVL
ATQEAEADRLSTGIQGCTDDQTDPFNRSPLTMDQIRPNTELKEKIQRWLAERK
>Monodelphis_domestica_XM_001370630.1 .
TLLGVILSISCLLKTPGVVENHGYFLNPSRSSPQEIKVQEANIHQFMAQFHEKIYQMLKN
LLQLSPDTKHWILSWLGNCLYANSGRTKIWANQMPEIFFQMY---ASDAFFLNLGAALLK
LCQPFCKPKS------TRLL-TFNPTYCALK---ELNDEERRIKNVHMQG--------LE
KETCLIPKESD---------QEI-QFAQ--NYNLVTENLVLTQYTLHVGFHRLHDQMVKI
NQSLHRLQVAWRE--AQQSASPTAD----SLREQFERLMTIYLSTKTAMTEPQMLQNCLN
LQVSMAVLLVQLAIGN----QGTEPAELIFP------------LPDQ--YSSLAYV---P
EFFADNLGDFLIFLRRFADDILETSADSLEQVLHFVTIFTG-SVERMKNPHLRAKLAEVL
EAVMPHLDQ----PPNPLVSSVFHRKRVF-CNYPYAAQLAEALIKVFVDIEFTGDPHQFE
QKFNY----RRPMYPILKYMW--GTDSYRESIK---GLADYASENLEAMNPPLFLRFLNL
LMNDAIFLLDEAIQYLSKIKIQQIERDQGEWDSLSPEARREKEASLQMFGQLARFHNIMS
NETIGTLAFLTS------------EIKSLFVHPFLAERIISMLNYFLQHLVGPKMGALKV
KDFSE-FDFKPQQLVSDICNIYLNL-----GDEENFCATVPKDGRSYSPMLFAQTVRVLK
KINKPGNMIVAFSNLAEKIK---SLADLQQQEEETYADACDEFLDPIMSTL--MSDPVML
PSSRVTVDRSTIARHLLS-DQTDPFNRSPLTMDQIRPNTELKEKIQRWLAERK
>Mus_musculus_NM_145400.3_BC006649.1 .
TLLGVILNISCLLKTPGVVENHGFFLNPSRSSPQEIKVQEANIHQFMAQFHEKIYQMLKN
LLQLSPETKHCILFWLGNCLHANAGRTKIWANQMPEIFFQMY---ASDAFFLNLGAALLK
LCQPFCKPRS------SRLL-TFNPTYCVLK---DLNDEERKIKSVHMRG--------LD
KETCLIPAV-----------QEP-TFPQ--SYNLVTENLALTEYTLYLGFHRLHDQMVKI
NQNLHRLQVAWRD--AQQSSSPAAD----NLREQFERLMTIYLSTKTAMTEPQMLQNCLN
LQVSMAVLLVQLAIGN----EGSQPIELSFP------------LPDG--YSSLAYV---P
EFFADNLGDFLIFLRRFAEDILETSADSLEHVLHFITIFTG-SIERMKNPHLRAKLAEVL
EAVMPHLDQ----TPSPLVSSVFHRKRVF-CNFPYAPQLAEALIKVFVDIEFTGDPHQFE
QKFNY----RRPMYPILRYMW--GTDCYRESIK---DLADYASKNLEAMNPPLFLRFLNL
LMNDAIFLLDEAIQYLSKIKIQQIEKDRGEWESLTPEARREKEAGLQMFGQLARFHNIMS
NETIGTLSFLTS------------EIKSLFVHPFLAERIISMLNYFLQHLVGPKMGALKV
KDFSE-FDFKPQQLVSDICTIYLNL-----GDEENFCATVPKDGRSYSPTLFAQTVRVLK
KINKPGNMIVAFSNLAERIK---SLADLQQQEEETYADACDEFLDPIMSTL--MSDPVVL
PSSRVTVDRSTIARHLLS-DQTDPFNRSPLTMDQIRPNTELKEKIQRWLAERK
>Nasonia_vitripennis_XM_001607494.1 .
TLLGALLSLSCLPKTGNG--PYDFFDKPFE---QQNSAVDGNIWTALDALSESMHKVFHS
LLRCSREARHLTLLWLGDCLNSNASRGKLWNSHNNMGVADLT--TVSDGFMLNLGNVLLR
LCQPFCSKPND-----TKIL-KVDPTYCAAE---AKDENESRERGLHMKG--------MH
SQTCLIPAAEG---------ETR-PVAT--SFNFVTECFFLTHRALDLGYRIILEKLFKI
SQDLARIQRLYND--SQFGGNAEVNQ---YISRSMETEMTKYLTFRASLLTPELLSLLAK
FHAATAYWLMQVNVDV----RPHELNQDNY--APNEYKPITFPLPESVP----KMLRCIP
EFVVENTISFLCFLRRWCPNVFEEQGPNFLNPVLTEVTALMESPTRLYNPHLRARLAEGL
EALLPNNDE--ANSQSPQTLGTFHRQQLF-VSHPHKQIIVPNLLHVFVSIEMTGQNVQFE
QKFNY----RRPMYIVMAYLW--KIPEHRNNFK---QLAQEAEANMEAVQPPLFLRFVNL
LMNDAVFLLDDALSNIAQLRQMVNARESGEWDKLSQQEREQQVYYLEHIGMIARFDNILG
RETIQTLKILTS------------EIKSIFCHPTMVDRIASMLNYLLLQLVGPNQKNLKI
KDQKDLYDFNPAKLVLNICEIYINL-----SQNENFTLAVSQDGRSYSPELFKLADGVLV
KIGGVG-ILGDLNEFAKKVEK---VAFQKKEEEEILVDAPDDFLDPIMSTL--MMDPVIL
PSSKTVVDRQTIARHLLS-DQTDPFNRSPLTMDMVKPDVDLKKKIEAWIDQKK
>Oryctolagus_cuniculus_AAGW02070133.1 .
TLLGVILNISCLLKTPGVVENHGYFLNPSRSSPQEIKVQEANIHQFMAQFHEKIYQMLKN
LLQLSPETKHCILSWLGNCLHANAGRTKIWANQMPEIFLQMH---ASDAFFLNLGAALLK
LCQPFCRPRS------SRLL-TFNPTYCALK---ELNDEERRIKNVHMRG--------XD
KETCLIPAV-----------QEP-KFPQ--NYNLVTENLALTEYTLYLGFHRLHDQMVKI
NQNLHRLQVAWRD--AQQSSSPAAD----SLRDQFERLMTIYLSTKTAMTEPQMLQNCLN
LQVSMAVLLVQLAIGN----EGSQPVELTFP------------LPDG--YNSLAYV---P
EFFADNLGDFLIFLRRFADDILETSADSLEHVLHFITVFTG-SIERMKNPHLRAKLAEVL
EAVMPHLDQ----TPNPLVSSVFHRKRVF-CNFAHAPQLAEALIKVFVDIEFTGDPHQFE
QKFNY----RRPMYPILRYMW--GTDNYRESIK---DLADYASKNLEAMNPPLFLRFLNL
LMNDAIFLLDEAIQYLSKIKIQQIEKDRGEWDGLAPEARREKEAGLQMFGQLARFHNIMS
NETIGTLAFLTS------------EIKSLFVHPFLAERIISMLNYFLQHLVGPKMGALKV
KDFSE-FDFKPQQLVSDICTIYLNL-----GDEENFCATVPKDGRSYSPTLFAQTVRVLK
KINKPGNMIVAFSNLAERIK---SLADLQQQEEETYADACDEFLDPIMSTL--MSDPVVL
PSSRVTVDRSTIARHLLS-DQTDPFNRSPLTMDQIRPNTELKEKIQRWLAERK
>Oryzias_latipes_BAAF04035050.1 .
SLIGAVLNISCLLKTPGVVEGHGYFLNPSRSSAQETKVQEANIHQFMGQFHDKLHQIFKN
LLQRSVETRHLLLTWLGNCLQANAGRAKIWANQMPEIFFQMY---ASDAFFLNLGAVLLK
LCQPFCKPRS------PKLL-TFNPTYCAFK---DMGDEERRNRSIHAR--------GLD
KETCLIPVPPQ---------QQV-EPAQ--SYSLLTENLIFTQLTMYLGFHRLHDQMVKI
NQSLHRVQVACQE--AQRTHNPMTE----QLLEQFERLMIVYLSTKAATTQPAMLQCCLN
LQASTAALLVQISLGN----QGPDHVALCFP------------LPSL-RNNMLCYI---P
EFFAENLGDFFIFLRRFADDVLETSAESLEPILNFITVFMG-NVERMKNPHLRAKLAEVL
EAVMPHMEP---LAPGAAQPIVFQRERVF-CSYRHAPQLAEALITVFVDIEFTGDPHQFE
QKFNY----RRPMYPILKYMW--SKENYRESIK---HLANYASENLEAMNPPLFLRFLNL
LTNDAIFLLDEAIQYLSKIKVLQLERDRGEWEGLAPDARREKESSLQMFGQLGRFHNIMS
NETIGTLAFLTS------------EIRGIFVHPFLAERIISMLNYFLQHLVGPKMGALKV
KDFSE-FDFKPQQLVSDICTIYLNL----GFVEGNFCTTVPKDGRSYSPTLFSQTLRVLK
KINKPGDMIVAFGVLADKIKVFNSHADRQQQEEETYADAPDEFLDPIMSTL--MMDPVLL
PSSNVTVDRSTIARHLLS-DQTDPFNRSPLTMDQIRPNVELKQQILQWLEKHK
>Pediculus_humanus_XM_002429494.1 .
TLLGAIFCLSCLPKVNDG--PYEFFDSPT-------KSVEDAVWTSLNCICDNLHQLFLM
LLKVSTESKHNTMQWIADCLHSNADRGKLHMFEEDQALGESRSSNVSDGFMLNFSAVLLR
LCQPFITVYNG-----VKIL-KIDPTYCAAK---INNEEEAQQKNCHMHN--------LH
SETCLIPAEEG---------QTR-PTSD--SFNFITECYFMAQKSLDLGFRICAEKVNVL
YGELAKIQQAYND--AVATRGANHEVTE-HIQERMQALMSRFLSLRAALIEPKTLDLLSK
LHASSANWLIQILLSN----KDESSSTC----SLSDMKPLEIPLPEEIP----ETLKCVP
EFILLNLTCYLSFIRRYNRKALEENGFGWLEPILSVIIIFMGSAKRISNPHLRAGLAESM
EALLPNNNDEDMIATPTNSLGTIYREQLF-KQHPLKKLFIPSLLNVFVSIEMTGQNVQFQ
EKFNY----RRPMYVIMDYLW--LNEEHRDCFK---SLALEAEKNMEAVTPPLFLRFVNL
LINDAVFLLDEALSNMAQLKTMQAARESGEWAKLSFQERLQNESFFHQAGMHAKFDNILG
RWTIHTLEYLTS------------EITSIFLHPVMVDRVAAMLNYFLQHLVGPNKKNFKV
KDKEE-YKFKPDVFVMDICKIYVHL-----YHSDEFCLAVSQDGRSYNKDLFCQAEDVLA
RIGG-GALISDLQLVDLKVA---EMASRQIEEEEMLPDAPEEFLDPIMSTI--MKDPVIL
PSSLKVVDRTTIARHLLS-DESDPFNRSPLTLDKVKTHTELREKINDWV----
>Rattus_norvegicus_AY325198.1 .
TLLGVILNISCLLKTPGVVENHGFFLNPSRSSPQEIKVQEANIHQFMAQFHEKIYQMLKN
LLQLSPETKHGILFWLGNCLHANAGRTKIWANQMPEIFFQMY---ASDAFFLNLGAALLK
LCQPFCKPRS------SRLL-TFNPTYCVLK---DLNDEERKIKSVHMRG--------LD
KETCLIPAV-----------QEP-VFPQ--SYNLVTENLALTEYTLYLGFHRLHDQMVKI
NQNLHRLQVAWRD--AQQSSSPAAD----NLREQFERLMTIYLSTKTAMTEPQMLQNCLN
LQVSMAVLLVQLAIGN----EGSQPIELSFP------------LPDG--YSSLAYV---P
EFFADNLGDFLIFLRRFAEDILETSADSLEHVLHFITIFTG-SIERMKNPHLRAKLAEVL
EAVMPHLDQ----TPSPLVSSVFHRKRVF-CNFPYAPQLSEALIKVFVDIEFTGDPHQFE
QKFNY----RRPMYPILRYMW--GTDSYRESIK---DLADYASKNLEAMNPPLFLRFLNL
LMNDAIFLLDEAIQYLSKIKIQQIEKDRGEWESLTPEARREKEAGLQMFGQLARFHNIMS
NETIGTLSFLTS------------EIKSLFVHPFLAERIISMLNYFLQHLVGPKMGALKV
KDFSE-FDFKPQQLVSDICTIYLNL-----GDEENFCATVPKDGRSYSPTLFAQTVRVLK
KINKPGNMIVAFSNLAERIK---SLADLQQQEEETYADACDEFLDPIMSTL--MSDPVVL
PSSRVTVDRSTIARHLLS-DQTDPFNRSPLTMDQIRPNTELKEKIQRWLAERK
>S_purpuratus_XM_001183473.1_XM_001197085.1 .
TPVGLILSLSCLPRNNEE---PQFFEKPSRTSGRDHQATQEYIWQPVGKLTEHIYRIFRS
LFKSSLEIRNRLLAWIGRCIHANAGRTKMWSRRLP-TFALTY---ASDSFFLNLSSVLLR
FCGPFTKPDT------TNIM-TVDMSYGSVDLPVGATDAQMSELGVHLVG--------LP
KETRMLHREG----------EENTSLPTHPPYNFVSGIFFLTHRCLQLGFQTLVERFYTI
NRELHHVQQAFQE-MVQQMGGPRAGPVMSQLHERMDKAMTLFLSIKTSLLEPQFLEMAFN
LHIATARIVTQYATSE----DVTLLTTPSLP------------LQGE-PPSQLVTI---P
ECLAENLVTYLQFLRRFAEAKFEDGGESLKHVMTFVTVFMG-NKSHMSNPHLRAKLAEIL
EGLMPEENT----GSRSTVVPIFHRQKAF-NEHPLGEHISRSLISIFVDIEFTGDPHQFE
QKFNY----RRPMYKVLKYLW--SMLQHRTQIK---LVAEEAMSHMEDANAPLFLKFINH
LINDSIFLLDEALDYVKKIKVLQEQREGGEWLRLQPTERRQQEDSLRQTCAIARFYNIMS
NETMSTLVYISN------------EITDIFIHPVMVNRVAMMFNNFLHKLVGPNKIALKV
NDFEE-IEFNPKQLVRDICRLYINL-----GHEQRFCRATAEDEVNYSAMLFIRAEKVLD
KISVSRDMIEKMREFADKVK---ALSETNEMEQEMFADAPDEFIDPLTFNI--MEDPVSL
PTSDMNIDRSTIARHLLS-DQIDPFNRKPLTMEEVRSNPDLKLQIETWKQEQK
>Spermophilus_tridecemlineatus_AAQQ01109577.1 .
TLLGVILNISCLLKTPGVAENHGYFLNPSRSSPQ-IKVQEANIHQFMAQFHEKIYQMLKN
LLQLSPETKHCILSWLGNCLHANAGRTKIWANQMPEIFFQMY---ASDAFFLNLGAALLK
LCQPFCKPKS------SRLL-TFNPTYCALK---ELNDEERKIKNVHMRG--------LD
KETCLIPAV-----------QEP-KFPQ--NYNLVTENLALTEYTLYLGFHRLHDQMVKI
NQNLHRLQVAWRD--AQQSSSPAAD----NLRKQFE-LMIIYLSTKTAMTEPQMLQNCPN
LQVSMAVLLVQLAIGN----EGSQPIELTFP------------LPDG--YSSLAYV---P
EFFADKLGDFLIFLRRFADDILETSVDSLEHVLHFITIFTG-SIERMKNPHLRAKLAEVL
EAVMPHLDQ----TPNSLVSSVFHRKRVF-CNFPHAPQLAEALIKVFVDIEFTGDPHQFE
QKFNVSHVSHPPMYPILRYMW--GTDTYRESIK---DLADYASKNLEAMNPPLFLRFLNL
LMNDAIFLLDEAIQYLSKIKIQQIEKDRGEWDSLTPEACREKEAGLQMFGQLACFHNIMS
NETIGTLAFLTS------------EIKSLFMHPFLAERIISMLNYFLQHLVGPKMGALKV
KDFSE-FDFKPQQLVSDICTIYLNL-----GDEENFCATVPKDGRSYSPTLFAQTVRVLK
KINKPGNMIVAFSNLAEKIK---SLADLQQQEEETYADACGEFLDPVLSTL--MSDPGLL
PSSRVTVDRSTIARHSLS-DQTDPFNRSPLTMDQIRPNPELKEKIQRWLAER-
>Sus_scrofa_CU914235.2 .
TLLGVILNISCLLKTPGVVENHGYFLNPSRSSPQEIKVQEANIHQFMARFHEKIYQMLKN
LLQLSPETKHCILSWLGNCLHANAGRTKIWANQMPEIFFQMY---ASDAFFLNLGAALLK
LCQPFCKPRS------SRLL-TFNPTYCALK---ELNDEERKIKNVHMRG--------LD
KETCLIPAV-----------QEP-KFPQ--NYNLVTENLVLTEYTLYLGFHRLHDQMVKI
NQNLHRLQIAWRD--AQQSSSPAAD----NLREQFERLMTIYLSTKTAMTEPQMLQNCLN
LQVSMAVLLVQLAIGN----EGSQPIELTFP------------LPDG--YSSLAYV---P
EFFADNLGDFLIFLRRFADDILETSADSLEHVLHFITIFTG-SIERMKNPHLRAKLAEVL
EAVMPHLDQ----TPNPLVSSVFHRKRVF-CNFAYAAHLAEALIKVFVDIEFTGDPHQFE
QKFNY----RRPMYPILRYMW--GTDNYRESIK---DLADYASKNLEAMNPPLFLRFLNL
LMNDAIFLLDEAIQYLSKIKIQQIEKDRGEWDSLTPEARREKEAGLQMFGQLARFHNIMS
NETIGTLAFLTS------------EIKSLFVHPFLAERIISMLNYFLQHLVGPKMGALKV
KDFSE-FDFKPQQLVSDICTIYLNL-----GDEENFCATVPKDGRSYSPTLFAQTVRVLK
KINKPGNMIVAFSNLAERIK---SLADLQQQEEETYADACDEFLDPIMSTL--MSDPVVL
PSSRVTVDRSTIARHLLS-DQTDPFNRSPLTMDQIRPNTELKEKIQRWLAERK
>Taeniopygia_guttata_XM_002189151.1 .
TLLGAVLNISCLLKTPGVVENHGYFLNPSRSSPQEIKVQESNIHQFMAQFHEKIYQILKN
LLQLSPETKHRILSWLGNCLHANAGRTKIWANQMPEIFFQMY---ASDAFFLNLGAALLK
LCQPFCKPRS------PKLL-TFDPTYCALK---ELNEEERRSKNVHMKG--------LE
KETCLIPALSE---------QEP-QFAN--TYNLVTENLVLTQYTLHLGFHRLHDQMVKI
NQSLHRLQVAWRE--AQQSSSPAAD----SLREQFERLMTIYLSTKTAMMEPQMLQNCLN
LQVSMAVLLVQLAVGN----RGTEPLELSFP------------LPEV-EHSALACV---P
EFFADNLGDFFIFLRRFADDILETSADSLEHILHFVTVFMG-DVDRMKNPHLRAKLAEVL
EAVMPHLDQ----AQSPLVSSVFHRKRVF-CSYQHAAHLAEALIKVFVDIEFTGDPHQFE
QKFNY----RRPMYPILRYMW--DTDSYRDSIK---ALADYASENLEAMNPPLFLRFLNL
LMNDAIFLLDEAIQYLSKIKVQQIEKDRGEWDSLSPEARREKESSLQMFGQLARFHNIMS
NETIGTLAFLTS------------EIKSLFVHPFLAERIISMLNYFLQHLVGPKMGALKV
KDFSE-FDFKPQQLVSDICTIYLNL-----GDEENFCATVPKDGRSYSPTLFAQTVRVLK
KINKPGNMIVSFSNLAERIK---SLADRQQQEEETYADACDEFLDPIMSTL--MSDPVIL
PSSRVTVDRSTIARHLLS-DQTDPFNRSPLTMDQIRPNTELKEKIQRWLAERK
>Tetraodon_nigroviridis_CAAE01015123.1 .
SLLGSVLSISCLLKTPGVVEGHAYFLNPSRSSAQETKVQEANVLQFIGQFQEKLHQIFKN
LLQRSAETRHSLLSWLGNCLQANSGRAKIWTNQMPEIF-QLY---ASDAFFLNLGAALVK
LCQPFCKPRS------PKLL-TFNPTYCALK---ELSEEERRNRNVHAK--------GLE
KETCLIPRPPQ---------QLV-ESAQ--SYTLLTENLIFTQYACILCSRRLHEQMVKM
NQSLHRLQVTWQE--AQRTGNPMSE----QLLEQFERLMIMYLSTKAATTQPAMLQSCLT
LQASTAALLVQLGVGN----QGPEHVALTFP------------LPPL-QNTMLCYL---S
EFFAENLGDFFIFLRRFADDILETSPECLENVLNFITVFMG-NQERMKNPHLRAKLAEVL
EAVMPHMEP---VALGAVQPIVFQRERVF-CSYRHAAHLAEALMTVFVDIEFTGKPHQFE
QKFNY----RRPMYPILKYMW--TKENYRESIKLFQHLAQYASENLEAMNPPLFLRFLNL
LMNDAIFLLDEAIQYLSKIKILQLERDRGEWEGLAPDVRREKESSLQMFGQLGRFHNIMS
NETIGTLAFLTS------------DIKGIFVHPFLAERIISMLNYFLQHLVGPKMGALKV
KDFSE-FDFKPQQLVSDICTIYLNL-----GDEENFCATVPKDGRSYSPTLFSQTVRVLK
KINKPGDMIVAFGFLADKIKV--SLFDIDKKKEEAYLDAPDEFLDPIMSTL--MLDPVLL
PSSNVTVDRSTIARHLLS-DQTDPFNRSPLTMDQIRPNEELKQQILQWLDEHK
>Tribolium_castaneum_XM_961358.1 .
TPLGAIFNVSILPKTPNA--IYEHFQDPT--DQASILSAEGILWSNVDKLTEHTHAFVLS
LLTCSPQIKNKTLEWLGLCIKANIDRGKLWSAQSPPELNLVNYTSVSDGFMINFGNVMLR
LCRPFCNNFKD-----KKIL-KVDPTYCSVP---DDQCCE---KGVHLPG--------MN
TETCLIPNDSDDE-------GKL-LTAE--KYNFVTECFYFAHKAVNLGYQVTVDKLVRL
NHEVGRMERAYLDAVAQAAGNNDLVD---SLKRRMTQQLTKYLSLKAQLSDPVLLNLLFD
FVSTTTYWLCQVAVKV----NFEDQRKTFAP---LDEIPINFPLPDAIP----STLKSIP
EFLIENIVCYLVFLRRFNPKIFEEQGYEKLKPILDFILIYMGSPERLRNPHVRARLAEAL
ESLLPRHED---EPPSFNAFGGFQREMLF-TQHEHRSEIVSSLLKVFVGIEMTGQSVEFE
QKFNY----RRPMYTVMDYLW--TKEEFKTSFK---MLAQEAEKNVEAVTPPLFLRFVNL
LMNDAVYLLDEALANMAKLKEMQTARQNGEWDSLPAQERTQNLGYMHHIGMIAKFDNILG
RDTIKTLEKLTS------------EITIVFTHSTMVDRVAAMLNYFLYNLVGPKKKNFKV
KDSKE-YSFDPATTVLNICKIYVNL-----KESSSFCLAVSQDGRSYSPQLFSYAEDVLI
RIGG-GSLIGELKEVAMRVA---EKAQEQQASEEAIAEAPEHFLDPIMSTL--MTDPVIL
PSSKQTVDRTTIARHLLS-DQTDPFNRAPLSMDQVIPNTELAEEIRNWLDERK
>Trichoplax_adhaerens_XM_002116345.1 .
TLLGSLLCYSSIVPALPL---LQGFGFTT---LHTLSPDFSNPTMMRPAQVEHITSSLRT
-------QREYVLELIFTSAS-----------QMHFHEL------AGDAFFLNLSSILME
LCDPFMIISS------PKLL-KIDPEACIAK---SSVTQAHGIFRLNLYN----ETKLAD
QTSSALP----------------------------------TTITVY---KNLMERLAKL
-QNM-----------VSTPEGLANT----NLRQEFEAGVSQQLAMKAHVLDPKLLERILN
FYNVTAAWALQISNTD----GKHYNQIDLNQ----EMLSTSIEVPKK-----FAML---P
EFIVDSLTQFIIFLGHFAPEILEMQCAKLEPLVIFITGLMG-SSKFAKNPHVRAQLADAL
ARLVPNDAH------------KRMLEQIFLESKQIQDSLALAVLNVYVDIEKTDNSVEFE
QKFSY----RHNIYNILEYLW--TVPAYKEKMI---KLSEEVTVGEQGLKDVIFLRFIHL
LTNDAVFLLDEALSTLSDIKKLQEELADEE---LSSQARREKLQQLSFSSRMARSLNILG
NQTVNALTLLTQ------------SIVRPFTEIGMVDRIASMLNYFSVRLAGPKRGTFKV
KDFSE-FHFKPDQLICNIALIYTQL-----GQSESFCKAITEDERSYTPQLFYQIERVLN
KLAR-LDIVSEFKELHDKVT---KFAAEKKEIEEAMPEPPEEFLDPIMNTL--MVNPVIL
PTSGKIMDKATITRHLFS-SQNDPFNRLPLQLDDLVPHQELKERIEQWLRDNK
>Xenopus_laevis_NM_001091037.1 .
TLLGAILNISCLLHTPGVVENHGYFINPSRSSPQEIKVQESNIHQFMAQFHEKIYQILKN
LLQLSPDTKHRILSWLGNCLHANAGRTKIWASQVPEIFMQTY---ASESFFLNLGAALLR
LCQPFSKPRS------ARLL-TFNPTYCALK---EINEEERRSRNMHMKG--------LD
KETCLIPAAAD---------QQP-DFPE--NFNLVTENLVLTQYTLHLGFHRLHEQMVKV
NQSLHRLQSAWRD--AQQSVSPTAE----NLREQFERLMTIYLCLKTALSEPQMLQNCIH
LQVSTALLLVQIAYGN----KGTEPMALSFP------------VPNI-QHSALAYV---P
EFFADNLGDFFIFLRRFADEVLETAADFLEQILDFITVFTG-SVERMKNPHLRAKLAEVL
EAVMPHLEQ----VQNPLISSVFHRQRIF-CSYQHAPHLAEALIKVFVDIEFTGDPHQFE
QKFNY----RRPMYPILKYMW--GRDNYRQSIK---KLADYASENLEAMNPPLFLRFLNL
LMNDAVFLLDEAIQYLSKIKVLQIERDRGEWDGLSPENRREKESNLLMFGQLARFHNIMS
NETIGTLAFLTS------------DIHSLFIQPFLADRTISMLNYFLQHLVGPKMGALKV
KDFSE-FDFKPQQLVSDICTIYLNL-----GEEEKFCASVPKDGRSYSPMLFAQTVRVLK
KINKPGNMIVAFTNLAEKIK---SLADLQQQEEETFADAPDDFLDPIMSTV--MSDPVIL
PSSRVTVDRSTIARHLLS-DQTDPFNRSPLTMDQIKPNVEVKDRILRWLAQRK
>Xenopus_tropicalis_CT030408.1 .
TLLGVILNISCLLRTPGVVENHGFFINPSRSSPQEIKVQESNIHQFMAQFHEKIYQLLKN
LLQLSPDTKHRILSWLGNCLHANAGRTKIWANQVPEIFMQTY---ASDSFFLNLGAALLR
LCQPFSKPRS------ARLL-TFNPTYCALK---EVNEEERRSRNMHMKG--------LD
KETCLIPAAAD---------QQP-DFPE--NFNLVTENLVLTQYTLHLGFHRLHEQMVKV
NQSLHRLQGAWRD--AQQSGSPTAE----NLREQFERLMTIYLCLKTALSEPQMLQNCIH
LQVSTALLLVQIAYGN----KGTEPVALSFP------------MPNV-QHSALAYV---P
EFFADNLGDFFIFLRRFADEVLETAADSLEQILDFITVFTG-SVERMKNPHLRAKLAEVL
EAVMPHLEQ----VQNPLISSVFHRQRIF-CSYQHAPHLAEALIKVFVDIEFTGDPHQFE
QKFNY----RRPMYPILKYMW--GRDNYRQSIK---NLADYASKNLEAVNPPLFLRFLNL
LMNDAVFLLDEAIQYLSKIKVLQIERDRGEWDALSPESRREKESNLLMFGQLARFHNIMS
NETIGTLAFLTS------------DIRSLFVQPFLADRTISMLNYFLQHLVGPKMGALKV
KDFSE-FDFKPQQLVSDICTIYLNL-----GEEEHFCASVPKDGRSYSPMLFAQTVRVLK
KINKPGNMIVAFTNLAEQIK---SLADRQQQEEETFADAPDDFLDPIMSTV--MSDPVIL
PSSRVTVDRSTIARHLLS-DQTDPFNRSPLTMDQIKPNVELKDRILQWLAQRK
>N_vectensis_XM_001636838.1 .
------------------------------------------------------------
-------------------------------SMMSELFATTL---ADDGFFLNLGTAMLR
LCQPFLDPSS------PKLL-KIDPRYCAVA-VTESSITQED-TPIHCIG--------LN
EETRLIIPQD----------ESTVSVEPTPAFGFVTECFFMTHYCLQLGFGKICEKYKSL
MTRLSELQRVYQSTYDQGGESSLAG----RLKDKFELGIIQQLSLKTHLLNPSMIELTLR
FYIATTSWINQVALAGDNFLEMTEFVEVAMP------------LADQ-TPAALLFV---P
EFILDNMADFIIFLRHFSEETLETAGKGLHHLLTFFVIYMG-SPERVKNPHLRAKLAEAL
ECLVP-VQR--EPRESQSPVTVYHRQLAFEQHAEAKKHLPCALLSLFVDIEFTGHSMQFE
QKFGY----RHHMYTVLEYLW--SMQEYKQSIL---DLC---SEMQQKNENSILLRFISL
LINDAIYLLDESLDYMAQIKKKQLEEAEQESETLSEQERETRQRAFSQLSQMATSHNILG
CKTVHTLSYLTT------------ELKEPFVCSCVCSRIAAMLNYFLLQLVGPKMSKLKV
KDFTE-FHFKPQQLVSDIVDIYINL-----GTSEAFCKEVGRDERSYKPDLFIQAERVLK
LIGRPASVLFQINEVARKVQ-------EHLEEEEELPEPPEDYQDPIMNTL--MRCPVRL
PTSGKIMDKEIISRHLLS-DQSDPFNRKHLTVSMLEPEEDLKAEIEEWIA---
>Amphimedon_UBE4A_ACUQ01004869.1 .
------------------------------------------------------------
------------------------------------------------------------
------------------------------------------------------------
------------------------------------------------------------
------------------------------------------------------------
------------------------------------------------------------
------------------------------------------------------------
---------------------------LFEQHEIAIRHLFPSLLMIFIDIEHTGDSMEFE
DKFXX--XYRLPMYRILSFLW--NIPCYRQSLK---ELSDX------------FLRFMNM
IINDATIQLDEGLQXLSVVREIQLIKESPSWEDLSNDEKKDHNERLKEAVMYARNRNILA
LKTVNTIEMITSGITVPQFCLVLSFLIRPFVIQPIVDQIVAMLNNSLKQLVGQKRKDFNV
KDREK-YNFDPKALVSSIISVYNNL-----GKEVEFCQAVPRDERSFSIELFDMTLNVAR
-------------------------------------XAPDEFLDPLMGTI--MNDPVTL
PTSGNVVDRTVIMRHLLS-DQNDPFNRHPLTVEMLQPNDELRQKIIDWKHSKQ
