# Supplementary material for: Ancient origin of animal U-box ubiquitin ligases
Source: BMC Evol Biol. 2010 Oct 27;10:331. doi: 10.1186/1471-2148-10-331 (PMC3087547; doi:10.1186/1471-2148-10-331)
Supplement: Additional file 4 — UBE4B sequences. Text file containing the aligned sequences in fasta format. Used to generate Figure 5. [file 1471-2148-10-331-S4.TXT]

>Brugia_malayi_XM_001896594.1 .
HLHQILHQLLANTSSRNRTLDFITRVLSVNIKRRQMNPDHSKLSSDGFMLNFFDVMLSLV
EKVTFDKVNTYYMFHP-KCRIDF-------SSETRLKLDLEQTKAFTEMID--------T
NFEIKFPTECFFLTLQAQHLSISAAIGQLKYLKRNLHEIELGLAELKVQLRR---LFALQ
VREKAMIEAKLERANIFRTRLIRSIMCLEAALYDPVFLHRALEFCSRQLTFLINIINPN-
--------FINDGLLP---PVAPDLFGVMPEFFLENSLDFIVFLL---KNNPVILLESRL
DLPEQ-LLVFICSTHYFNNKFLAAKIVEVLFMVC------PAILPAAYQ--FHLSVINS-
PLAIDRLFPSLVKFYA----DVESTGASTEFYDKFNIRRSIQVIFRSLWEST-IYRSNIT
SYARECSPDFIRFVNMVINDATYLLDESLLALKKIHDI-ESLKESSEWSNLGDEERQMKE
DALLEAKRGVRNWLILGRDTLDLFTYLTADAPEPFYEPLLGERLASMLDYNVSQLCGPKC
TELKVRDAVRRFMWEPRALLQQIVNVYLNLS-SEKFAECIANDERSYSPDVFSMVLSRLT
ANNIVPINEIELLKNLADMTQRIWKQKAQNEEDFGDDVPDDFR--DPVMNTLMTDPVILP
S-GHKMDRKHIMRHLLSSQTDPFTRQPLS
>Caenorhabditis_briggsae_XM_002629932.1 .
GLHQMMYPLLVDQSTRNKTLQWIAKVLICNDQRTRSHYDPADVLCDHFFVNFLSVLYRFS
EKIDISKIIKDYPFLS-DSLIDI-------SKETRLKMDEATAMEFVSQFND-------R
RADYHFSTVCFFLTISTQHLVLPPLMGRISDYSRHLKELKHKLASLKQKLES---AQGFE
-R-HEIETKIQQQEQHWK-MMSRHLLCLKTHAQDPALMASALDFGNKQMQFVMSSLCDNL
N------LLGDDSQLP---AEPTPMFCALPQHYLEDVLDFYIFAI---TNGQKLLMESST
EWIRR-LTVLYTHYQYVKSPFLVAKLVRVLT----------AIQNP-----LWQNVVSL-
QMARDSLLLCMIKFYS----DFEDSG---DFYEKFNVRGNIQHMLEKMRDDM-FYKAKFM
EMARDCGSEFVRFVNMVINDATWCIDESLSGLKSIHDVEKKMANKAEWEATDQETRNQDL
GVLDEAKRKVSGWLGTAKSNLGLLLSITDNSPEPFRTPALGERLAAMLNHNLSQLMGNKC
AELKVSNPSS-YGWQPREFVTLLISIYLGLN-VPAFVKYIAYDERTYSPEFFNNAIERMK
KNQILGFSQLERFQHLAEDVQKEYEAKAE-LEDEYDDVPEEFK--DPIMDAIMVDPVTLP
S-KHIMDRSVIERHLLSTPNNPFNREALT
>Caenorhabditis_elegans_NM_063290.1 .
MLHQLMLPLASDQGSRNKTLRWIATIISTNDIRTRSHYDPSDVLCDHYMTNFLSVMYMFS
EKIDLSKIIVDYPFLP-SSLINI-------SKETRLKMDESGAVAFASQFAD-------R
PDEYHFSTVCFFLTIAAQRLVIPPLMNQISEYSRHLKELKHKINALKEKLNT---VSGFE
-R-AEVEKKLNYETEHWK-LMSRHLLCVKTQAQDPALMASSMDFVDKQMKFILNLLCDNL
D------LLGDDSQLP---TEVSQMFCALPEYFLEDALDFYIFAI---SNGMKLLMERNA
DWISR-LTVLFTQYHYIKSPFLVSKLVRVLS----------SIQPP-----LWFNVVRL-
RMAQENLLMCMIKFYS----DFEDNG---DFYEKFNVRGNIQYMLEKMEEDM-FYKGKFM
DMARECGAEFIRFVNMVINDATWCIDESLSGLKSIHDVEKKMANKVEWDNTDQEIRNQDL
GVYEEAKRKVKGWLGTAKSNLKLLLSITVNSPEPFRTPVLGERLAAMLNHNLSQLIGSKA
SELKVKDPRS-YGWEPREFVSLLISIYLKLN-MPAFVKYIAYDERTYSPEFFHNAIECMR
KNSIVGFSQLESFEHLAEDVKKEYEAKAE-LEEEYDDVPEEFK--DPIMDAIMVDPVKLP
S-GHVMDRAVIERHLLSTPNNPFNRAPLS
>Caenorhabditis_remanei_AAGD02000344.1 .
LLHQVMFPLAVDQASRNNTLKWIATIISSNSDRTRTQYDPADVVCDHFMSNFLSVMYRFS
EKIDISKIIMEYPFLP-GSLVDI-------SKETRIX-----------------------
-----FSTVCFFLTIAAQQLVIPPLMTQISDYSRHIKELKNKVAATKEKLKT---AVGTE
-R-KELEQKLAQQEEHWR-LMSRHLLCCKTQGQDPALMSSALDFVNKQMKLVMNALCDNL
N------LMGDDSQLP---AEPTPMFCAYPQNYIEDVLDFYIFAI---YNGGKLLVESNT
EWIQR-LTVMFTHYHYVKSPFLIAKLVRVLT----------AIQPP-----LWFNVVSL-
RMSQEKLLLCMIRFYS----DFEDNG---DFYEKFNVRGNIQHMLEKMSDDV-FYKTKFM
EMARECGSEFIRFVNMVINDATWCIDESLSGLKSIHDVEKKMANREEWERTDQEARNQDL
GVYDEAKRKVSGWLGTAKNNLGLLLSITDNSPEPFRTPALGERLAAMLNHNLSQLMGNKC
AELKVHNPSS-YGWQPREFVIQLISIYLGLN-VPAFVKYIAYDERTYSPDFFKNVIEKMR
NKNILGVSQLERFVHLAEDVQKEYASKAE-LEEEYDDVPEEFK--DPIMDAIMVDPVKLP
S-GHVMDRAVIERHLLSTPNNPFNRAPLV
>Acyrthosiphon_pisum_XM_001943762.1 .
LNKIVYSLV-VNPCSRETTLDYISKMLSYNEKRCKMRVDERTIAGDGFMLNLLTALQELS
VKIKLDKVDPMYMFKSTDSLIDL-------SSDTRLKFSSQEAADWISKLP--------P
FKEAKFSTQCWFLTLYCHHVALIPSFNKHTRRYRTVRDLQKLIDEITNSESEWKGNPILV
TRNKELLKK--WRIQLKK--LLKSKSCGEIVLYDPSLITRCIVFYSTVAEFMMSLLQGYQ
F------VPNTDIKFP---AEVPTILAATPEWFVEDIADFLLFIL---QYAPKAIEFKFF
DKLLTWILVCICSPAAFKNPYLIAKLIEVLFVLN------PSIQPKTEV--LNNMMMSH-
PLSVSHLPSALMKFYT----VIESTGASSEFYDKFTIRYHISLILKSMWESP-MHRSSVI
AESK-TGIQFVKFVNMLINDTTFLLDESLESLKRIHEVQEQMADTFTWNNLPDDIQLSRH
RQLSADERQCRSYLTLAQETVDMFHYLTKDIKEPFMRPELVNRLTAMLNFNLQQLCGPKC
KNLKVKTPEN-YGWEPRRLLKQLIDIYLHLD-CEEFAAAIAADERSFRIELFEDAANRML
RVLNSSKIEAMQFQSLAIKANEVSIQNIK-KEVDFNDAPDEFR--DPLMDTLMDDPVTLP
SSGKIMDRPVIIRHLLNSQTDPFNRQPLS
>Aedes_aegypti_XM_001652275.1 .
LHQIFLSLL-TNLDSRQEVLKYISEILRTNHKRIQYNADDRFLAKDGFMLNFMSILQLLS
VKINLSRIDPLYPHHP-DALIDI-------EDETKLKFSSQEYTDWLEKLRSTK-----K
WETPKFVTHCWFLTLHAHHLGIIPAIQRYNKLLRATKELQRMVDELNASKGQWE-NTPLA
RRNKQVRDR--CVNQINK--LSKAKLGCDIAVIDPNVLGACMQFYSSVCEYMLYQIENRP
IE-----DLFVNKQEPAM-LVASENFCSLPEWYIEDIADFILFCM---QHSIGVI-DFVD
NSIITWILTLVCAPHLIKNPYITAKLIEVLFVTS------PTIQTASQR--LYLQIINH-
DLAQRALVSALMKFYT----DIETTGQSTEFYDKFTIRYHISHLFKGLWDSV-VHRQAIV
KESK-SGKQFVKFVNFFLNDTTYLLDECLEYLKRIHETQVLMMEDLAWNELGQEAQQSRQ
RQLVQDERQCRSYLTLARETVDMFHYLTIDIKEPFLRPELIDRLSSMLNYNLQQLCGPKC
NDLRVRNPMK-YGWEPRRLLGQLIDIYLHLS-CDEFAAALAADERSFEKHLFEDAANRVE
RLNIRTAVEVDDFRKLIHQAAEIYAQNQQ-NADEFADAPDDFK--DPLMDTLMSDPVILP
S-GTIMDRSIITRHLLNSSTDPFNRQPLT
>Anopheles_gambiae_XM_317622.4 .
VLHSIFLVLLSNQYSRYEMLNYIAAILKSNAKRIQYNADDRFLAKDGFMLNFMSVLQLLS
VKINLSRIDPLYPHHP-ESLVEI-------EDETKLKFSSQEYADWLGTLKDVK-----D
WEQHKFVTHCWFLTLHAHHLGIIPAIQRYNKLLRATKELQRMVDELNATKTQWE-NTPLA
RRNKQIRDR--CVSQMNK--LSKAKLSCDIAIIDPNVLSACMQFYSTVCEYMLYQIENRP
ID-----GPFTNQQHPST-LVASENFCALPEWYIEDIADFILFCM---QHSSSVI-DYVD
NSIITWILTLVCAPHLIKNPYITAKLIEVLFVTS------PTIQTTSQR--LYLQIINH-
ELAQTALVSALMKFYT----DIETTGQSTEFYDKFTIRYHISHLFKGLWESA-LHRQAFV
NESK-SGKQFVKFVNFFLNDTTYLLDECLEYLKRIHETQVLMMDDSGWNALTQEAQQSRQ
RQLVQDERQCRSYLTLARETVDMFHYMTIDIKEPFLRPELIDRLSSMLNYNMHQLCGPKC
NDLRVRHPHK-YGWEPRRLLGQLVDIYLHLS-CDEFANALAADERSFEKQFFEDAANRVE
RIGIRSHRDVDEFRKLIHKAAEIYVKNQE-NADEFAEAPDDFK--DPLMDTLMTDPVILP
S-GTIMDRAIITRHLLNSSTDPFNRQPLT
>Apis_mellifera_XM_395681.3 .
SLHKIFHAILASSNCREAMLTYLATLLRYNEKRAQIQTEEFSLAGDGFMLNLLSVLQKLS
VKIKLDTVDLLYPFHP-ASFVEI-------KNDTRLKLTCQEVADWLKYLERTH-----K
WVEPKFPTQCWFLTLHCHHIALLPALQKYQRKLRTLRDVQKMLDDLQATEPQWK-DSPFA
SRNKELIER--CKEQLKH--LGKSKLYTDAGLIDPVLLRRCLHFYISVAEILLSLLTQTS
-------PGNPIPELPLP-QEVPQKFTALPEWYVEDIAEFVLFTL---QFCPSVIVNNMD
NSLITWLLVVVCTPHCIRNPYLIAKIIEVLFVIN------PNVQGRTES--LHDQVMAH-
PISRTLLASYLMKFYT----DVETTGSSSEFYDKFSIRYHISLILKSMWDSP-VHRKSII
DESN-NGNQFVKFINMLMNDTTFLLDESLESLKRIHEIQELMSDLKAWSALSREQQHSRM
KQLTADERQARSYLTLAKETVAMFQYLTDDITEPFLRPELVGRLCAMLNFNLQQLCGPKC
KNLKVRIPQK-YGWEPRALLSQLVDIYLHLD-CEIFAAALAADERSFCMELFIDAANKLE
RSVIKSIIEIERFVALAERAADIARDNRA-RDADYGDAPEEFR--DPLMDTLMEEPVKLP
S-GIVMDKAVIIRHLLNSATDPFSRQPLS
>Canis_familiaris_XM_844731.1 .
ELFKILHSILLNGETREAALGYMAAVVNANMKKAQMQTDDRLVSTDGFMLNFLWVLQQLS
TKIKLETVDPTYIFHP-RCRITL------PNDETRVNATMEDVNDWLAELYGDQP----P
FSEPKFPTECFFLTLHAHHLSILPSCRRYIRRLRAIRELNRTVEDLKNNESQWK-DSPLA
TRHREMLKR--CKTQLKK--LVRCKACADAGLLDESFLRRCLNFYGLLIQLLLRILD---
-------PAYPDITLPLN-SDVPKVFAALPEFYVEDVAEFLFFIV---QYSPQVLYEPCT
QDIVMFLVVMLCNQNYIRNPYLVAKLVEVMFMTN------PAVQPRTQK--FFEMIENH-
PLSTKLLVPSLMKFYT----DVEHTGATSEFYDKFTIRYHISTIFKSLWQNI-AHHGTFM
EEFN-SGKQFVRYINMLINDTTFLLDESLESLKRIHEVQEEMKNKEQWDQLPRDQQQARQ
SQLAQDERVSRSYLALATETVDMFHILTKQVQKPFLRPELGPRLAAMLNFNLQQLCGPKC
RDLKVENPEK-YGFEPKKLLDQLTDIYLQLD-CARFAKAIADDQRSYSKELFEEVISKMR
KAGIKSTIAIEKFKLLAEKVEEIVAKNAR-AEIDYSDAPDEFR--DPLMDTLMTDPVRLP
S-GTIMDRSIILRHLLNSPTDPFNRQMLT
>Ciona_intestinalis_AK222369.1 .
-LFTSIYNMLLNVSSREKVLQYFGQVLKANEKWSHIQTDEKATSTLGFMMNILSVLQKLC
IKVKVDKVDPLYIFYD-TSKVDV-------SQETRLKSTQEEAKQWKENNQGSW-----N
QNDPKFLTEIFFLTMQAHHLSILPSVRLFLRKLRAIHELQALVQELEASKPKWM-GTPQE
TRTSLILKK--YKQQLNN--FLCHRTCFNIGVIDDNLLSRCLEYYSAFVKYLFYII----
-------FPQGEPCLPLP-NIQPDIFSVLPEFYIQDIADFLLFVI---QYAPSILDDQPT
KDLSLFLIIFICTPHYFNNPYLVAKLVEVLFVVS------PTIQPRTQA--LYESIESN-
PLAVQFLAPSLMKFYT----DIESTGSSNEFYDKFSIRYHISIIFKGLWNNP-QYQDSIA
EELR-SGNEFVRFVNMLINDTTFLLDESLDSLKRIHETQELMRDEKEWNKLNQEMRATKE
RQLQQDERQCKSYLTLTNETLNMLHYLTKLVQKPFLRPELADRLAAMLNFNLLQLCGPKC
NNLKVKQPEK-YGFEPKKLVEQLTDLYLHLD-CPEFVACLANDERSYSKELYETAVLRME
KSGIKTLMDIEHFKDLAMRVETCKVKLNK-TEVDYGEIPDEFK--DPLMDTLMRDPVLLP
TSGTIMDRSIILRHLLNSSTDPFNRQELK
>Culex_quinquefasciatus_XM_001852018.1 .
VLHQIFLSLLTNLDSRQEVLKYVSEILRTNHKRIQYNADDRFLAKDGFMLNFMSILQLLS
LKINMSRIDPFYPHHP-EALIDI-------EDETKLKCSSQEYTDWLETTRANR-----K
WETPKFVTHCWFLTLHAHHLGIIPAIQRYNKLLRATKELQRMVDELNNSKAQWE-NTPLA
RRNKQVRDR--CVNQISK--LSKAKLSCDIAIVDPNVLGACTQFYSSVCEYMLYQIENRP
IE-----GLFVNKHPPMS-LVPSENFCALPEWYIEDIADFILFCM---QHSSITDY--VD
NSIITWILTLVCAPHLIKNPYITAKLIEVLFVTS------PTIQTSSQR--LYLQIINH-
ELAQTALVSALMKFYT----DIETTGQSTEFYDKFTIRYHISHLFKGLWDSV-VHRQAIV
NESK-IGKQFVKFVNFFLNDTTYLLDECLEYLKRIHETQVLMMDDAAWGELGTEAQSSRQ
RQLVQDERQCRSYLTLARETVDMFHYLTIDIKEPFLRPELIDRLSSMLNYNLQQLCGPKC
NDLRVRNPMK-YGWEPRRLLGQLIDIYLHLS-CDEFAAALAADERSFEKNLFEDAANRVE
RIGIRTPMEVEEFRKLIHQASEIFIQNQQ-NADEFAEAPDDFK--DPLMDTLMIDPVILP
S-GTVMDRSIITRHLLNSSTDPFNRQPLT
>Danio_rerio_NM_194362.1 .
DLFKILHNILLNGETREAALSYMAALVNRNVKKAQMQTDDKLVSTDGFMMNFLWVLQQLS
MKIKLETVDPLYIFHP-KCRLNV------SPEETRLKATMEELKSWLTELHEDPT----K
FSEPKFPTECFFLTLHAHHLSILPCCRRYIRRLRAIRDLNRTVEELKNSENQWK-DSPLA
GRHREMLKR--CKTQLKK--LVRSKRVQMQGCWMRTSCARCLQFFSMVIQLILRMVE---
-------PAFPHVSLPLN-PEIPKSFAALPEFYIEDVAEFMLFIV---QYFPQVLYEPCT
EDIVTFLIVFICSQNYIKNPYLIAKLVEVLFVTN------PAVQPRTQR--FFEMLENH-
PLSVNQLVPALMKFYT----DVEHTGATSEFYDKFTIRYHISTIFKSLWQNI-NHQGTFL
EEFN-SGKQFVRYINMLINDTTFLLDESLESLKRIHEIQEEMKNKEQWDLLPREQQQSRQ
SQLTQDERVSRSYLALATETVDMFHILTKQVQKPFLRPELGPRLAAMLNYNLQQLCGPKC
RDLKVENPEK-YGFEPKKLLDQLTDIYLQLD-CPRFAKAIADDQRSYSRELFEEVISKMR
KAGIKSTIAIEKFKLLLEKVEEIVARNSQ-SEMDYSDAPDEFK--DPLMDTLMTDPVQLP
S-GNIMDRSIILRHLLNSPTDPFNRQPLT
>Drosophila_ananassae_XM_001962824.1 .
QMHVVFHSLCVNASSRPKTLEYISKILRLNDRRVQFASDEKLLARDGFVINMMSVLQQLA
VKIKLDRVDPNFHYYS-NSLVNI-------EQDTKIRYNDEEYRSFLAQDFAQPV----P
LENVNFQTQCWFLTLQAHHLGYLPAIQRYRQKVRAIKELQKLIDELDRTKPHWV-NSRYA
SRNNQFKER--WEKQLRK--LTRSKTCSEITLLDPALLQRCTEFYSTVCEFMLYQFEGRP
I------EGPFISKRSVQLLAPTDAFSALPEWYIDDIAEFILFTM---QHANVDIRQGID
HSIITWLLTCVCASHLIKNPYVTAKLVEVMFVF--------SLKP-ANS--VNTAMWNH-
ELAQNALVSALMRFYV----DVETTGQSTEFYDKFTIRYHISHLFKSMWENP-IHRQAVI
CESR-VGNQFVKFVNMLMNDTTFLLDECLENLKRIHQTQQLLADKANLSKMSAEQQQSRL
TQLATDERQCRSYLTLARETVDLFHYLTSDIKEPFMRAELVDRLSSMLNFNLKQLAGPKC
NDLKVKNPAK-YGWEPRSLLAQIFDIYLHLD-CDRFAQALAADERSFDVHICNEAASRIK
RLALRSAVEVERFRALTQRAHEIYVANQQ-TEDECADAPDEFK--DPLMDTLMSDPVVLP
S-GTVMDRAIITRHLLNSCTDPFNRQPLT
>Drosophila_erecta_XM_001969655.1 .
HMHVVFHSLCVNASSRPKTLEYIANILRHNDRRVQFASDEKLLARDGFVINLMSVLQQLS
GKIKLDRIEPNFHYYK-NSLVNI-------EQDTKIRYSEEEYRNFLARDFSQ------P
VENTNFQTQCWFLTLQAHHLGYLPAIQRYRQKVRAIKELQKLIDELDRTKPHWV-NSRYA
NRNNQFKER--WEKQLRK--LNRSKTCCEITLLDPALLQRCTEFYSTVCEFMLYQFEGRP
I------EGPFISKLPVQQLIPTDAFSALPEWYIDDIAEFILFTM---QHANVDIRQGID
HSIITWLLTCVCASHLIKNPYVTAKLVEVMFVF--------SLKP-ANS--VNTAMWNH-
ELAQNALVSALMRFYV----DVETTGQSTEFYDKFTIRYHISHLFKSMWENP-IHRQAVI
CESR-VGNQFVKFVNMLMNDTTFLLDECLENLKRIHQTQQLLSDKANLSKMSAEQQQSRL
TQLATDERQCRSYLTLARETVDLFHYLTSDIKEPFMRAELVDRLSSMLNFNLKQLAGPKC
NDLKVKNPAK-YGWEPRSLLAQIFDIYLHLD-CDRFAEALAADERSFDVQICNEAASRIK
RLALRSAVEVERFKALTQRAHEIYVTNQQ-TEDECADAPDEFK--DPLMDTLMSDPVVLP
S-GTVMDRAIITRHLLNSCTDPFNRQPLT
>Drosophila_grimshawi_XM_001988815.1 .
HMHTVFHSLCVNASSRPKTLEYISQILRYNDRRVQFASDEKLLARDGFVINLMNVLQQLS
VKIKLDRIEPNFHYYS-NSLVNI-------EQDTKIRYSEEEYKSFLARDFAT------P
VSNVNFQTQCWFLTLQAHHLGYLPAIQRYRQKVRAIKELQKLIDELDRTKPHWV-NSRYA
NRNNQFKER--WEKQLRK--LNRSKTCSEITLLDPALLQRCTEFYSTVCEFMLYQFEGRA
I------EGPFISKLPVQQLKPTDAFSALPEWYIDDIAEFILFAM---QHANVDIRQGID
HSIITWLLTCVCASHLIKNPYVTAKLVEVMFVF--------SLKP-ANS--VNTAMWNH-
ELAQNALVSALMRFYV----DVETTGQSTEFYDKFTIRYHISHLFKSMWENP-IHRQAVI
CESR-QGNQFVKFVNMLMNDTTFLLDECLENLKRIHLTQQLMSDVQNWSGMSAEQQQSRL
TQLATDERQCRSYLTLARETVDLFHYLTSDIKEPFMRAELVDRLSSMLNFNLKQLAGPKC
NDLKVKNPTK-YGWEPRSLLAQIFDIYLHLD-CDRFAQALAADERSFDVHICNEAASRIK
RLALRSGVEVERFKALTQRAHEIYVSNQQ-TEDECADAPDEFK--DPLMDTLMSDPVVLP
S-GTIMDRAIITRHLLNSCTDPFNRQHLT
>Drosophila_melanogaster_NM_135753.2 .
NMHVVFHSLCVNASSRPKTLEYIASILRHNDRRVQFASDEKLLARDGFMINLMSVLQQLS
VKIKLDRIEPNFHYYK-NSLVNI-------EQDTKIRYSEEEYRNFLARDFSQ------P
VENTNFQTQCWFLTLQAHHLGYLPAIQRYRQKVRAIKELQKLIDELDRTKSHWM-NSRYA
NRNNQFKER--WEKQLRK--LNRSKTCCEITLLDPGLLQRCTEFYSTVCEFMLYQFEGRP
I------EGPFISKLPVQQLLPTDAFSALPEWYIDDIAEFILFTM---QHANMDIRQGID
HSIITWLLTCVCASHLIKNPYVTAKLVEVMFVF--------SLKP-ANS--VNAAMWNH-
ELAQNALVSSLMRFYV----DVETTGQSTEFYDKFTIRYHISHLFKSMWENP-IHRQAVI
CESR-VGNQFVKFVNMLMNDTTFLLDECLENLKRIHQTQQLLSDKANLSKMSAEQQQSRL
TQLATDERQCRSYLTLARETVDLFHYLTSDIKEPFMRDELVDRLSSMLNFNLKQLAGPKC
NDLKVKNPAK-YGWEPRSLLAQIFDIYLHLD-CDRFAEALAADERSFDVQICNEAASRIK
RLALRSAVEVERFKALTQRAHEIYVTNLQ-TEDECADAPDEFK--DPLMDTLMSDPVVLP
S-GTVMDRAIITRHLLNSCTDPFNRQPLT
>Drosophila_mojavensis_XM_002003742.1 .
HMHTVFHSLCVNASSRPKTLEYISQILRHNDRRVQFASDEKLLARDGFVINLMSVLQQLS
VKIKLDRIDPNFHYYS-NSLVNI-------EQDTKIRYSEEEYKNFLAKNFST------P
AENVNFQTQCWFLTLQSHHLGYLPAIQRYRQKVRAIKELQKLIDELDRTKPHWV-NSRYA
NRNNQFKER--WEKQLRK--LNRSKTCSEITLLDPALLQRCTEFYSTVCEFMLYQFEGRP
I------EGPFISKLPVQQLKPTDAFSALPEWYIDDIAEFILFAM---QHANVDIRQGID
HSIITWLLTCVCASHLIKNPYVTAKLVEVMFVF--------SLKP-ANS--VNTAMWNH-
ELAQNALVSALMRFYV----DVETTGQSTEFYDKFTIRYHISHLFKSMWENP-IHRQAVI
CESR-QGNQFVKFVNMLMNDTTFLLDECLENLKRIHLTQQLMSDVKNWSGMSAEQQQSRL
TQLATDERQCRSYLTLARETVDLFHYLTSDIKEPFMRAELVDRLSSMLNFNLKQLAGPKC
NDLKVKNPTK-YGWEPRSLLAQIFDIYLHLD-CDRFAQALAADERSFDLQICNEAASRIK
RLGIRSVVEVERFKALTQRAHEIYVSNQQ-TEDECADAPDEFK--DPLMDTLMSDPVVLP
S-GTVMDRAIITRHLLNSCTDPFNRQHLT
>Drosophila_pseudoobscura_XM_001355868.2 .
HLHGIFHSLCVNASSRPKTLEYIGNILRRNDRRVQFASDEKLLARDGFVINLMSVLQHLS
VKIKLERVEPNYHYMR-NSQVSI-------EQDTKIRYNEEEYKSFLGREFSE------P
VKEVNFQTQCWFLTLQAHHLGYMPAIQRYRQKMRAIKELQKLIDELDRTKQHWV-NSRYA
TRNNQFKER--WEKQLRK--LNRSKNCSEITLLDPALLQRCTEFYSTVCEFMLYQFEGRA
I------GGPFISKLPVQTLKATDAFSALPEWYIDDIAEFILFTM---QHANVDIRQSID
HSIITWLLTCVCASHLIKNPYVTAKLVEVMFVF--------SLKP-ANS--VNTAMWNH-
ELAQNALVSALMRFYV----DVETTGQSTEFYDKFTIRYHISHLFKSMWENP-IHRQAVI
CESR-VGNQFVKFVNMLMNDTTFLLDECLENLKRIHQTQQLLSDKQSLTKMTADQQQSRL
TQLATDERQCRSYLTLARETVDLFHYLTSDIKEPFMRAELVDRLSSMLNFNLKQLAGPKC
NDLKVKNPAK-YGWEPRSLLAQIFDIYLHLD-CDRFAEALAADERSFDVHICNEAASRIK
RLALRSAVEVERFKALTQRAHEIYVTNQQ-TEDECADAPDEFK--DPLMDTLMSDPVVLP
S-GTVMDRAIITRHLLNSCTDPFNRQPLT
>Drosophila_sechellia_XM_002042065.1 .
HMHVVFHSLCVNASSRPKTLEYIASILRHNDRRVQFASDEKLLARDGFMINLMSVLQQLS
VKIKLDRIEPNFHYYK-NSLVNI-------EQDTKIRYSEEEYRNFLARDFSQ------P
VENTNFQTQCWFLTLQAHHLGYLPAIQRYRQKVRAIKELQKLIDELDRTKSHWM-NSRYA
NRNNQFKER--WEKQLRK--LNRSKTCCEITLLDPALLQRCTEFYSTVCEFMLYQFEGRP
I------GGPFISQLPVQQLLPTDSFSALPEWYIDDIAEFILFTM---QHANMDIRQGID
HSIITWLLTCVCASHLIKNPYVTAKLVEVMFVF--------SLKP-ANS--INAAMWNH-
ELAQNALVSSLMRFYV----DVETTGQSTEFYDKFTIRYHISHLFKSMWENP-IHRQAVI
CESR-VGNQFVKFVNMLMNDTTFLLDECLENLKRIHQTQQLLSDKANLSKMSAEQQQSRL
TQLATDERQCRSYLTLARETVDLFHYLTSDIKEPFMRDELVDRLSSMLNFNLKQLAGPKC
NDLKVKNPAK-YGWEPRSLLAQIFDIYLHLD-CDRFAEALAADERSFDLQICNEAASRIN
RLALRSAVEVERFKALTQRAHEIYVTNQQ-TEDECADAPDEFK--DPLMDTLMSDPVVLP
S-GTVMDRAIIIRHLLNSCTDPFNRQPLT
>Drosophila_virilis_XM_002051637.1 .
HMHTVFHSLCVNASSRPQTLEYIAQILRHNDRRVQFASDEKLLARDGFVINLMSVLQQLS
VKIKLDRIDANFHYYS-NSLVNI-------EQDTKIRYSEEEYKSFLARDFSA------P
AQNVNFQTQCWFLTLQAHHLGYLPAIQRYRQKVRAIKELQKLIDELDRTKPHWV-NSRYA
NRNNQFKER--WEKQLRK--LNRSKTCSEITLLDPALLQRCTEFYSTVCEFMLYQFEGRA
I------EGPFISKLQVQQLKPTDAFSALPEWYIDDIAEFILFAM---QHANVDIRQGID
HSIITWLLTCVCASHLIKNPYVTAKLVEVMFVF--------SLKP-ANS--VNTAMWNH-
ELAQNALVSALMRFYV----DVETTGQSTEFYDKFTIRYHISHLFKSMWENP-IHRQAVI
CESR-QGNQFVKFVNMLMNDTTFLLDECLENLKRIHLTQQLMSDAQNWSGMSAEQQQSRL
TQLATDERQCRSYLTLARETVDLFHYLTSDIKEPFMRAELVDRLSSMLNFNLKQLAGPKC
NDLKVKNPAK-YGWEPRSLLAQIFDIYLHLD-CDRFAQALAADERSFDVHICNEAASRIK
RLALRSGVEVERFKALTQRAHEIYVSNQQ-TEDECADAPDEFK--DPLMDTLMSDPVVLP
S-GTVMDRAIITRHLLNSCTDPFNRQHLT
>Drosophila_willistoni_XM_002065138.1 .
HMHTVFHSLCVNASSRLKTLEYIGRVLRHNDRRVQFASDEKLLARDGFVINLMSVLQQLS
VKIKLDRIDSSFHYHK-NSLINI-------EQDTKIRYNEEEYKSFVAREYNSP-----S
AETANFQTQCWFLTLQAHHLGYLPAIQRYRQKVRAIKELQKLIDELDRTKPHWV-NSRYA
NRNNQFKER--WEKQLRK--LNRSKTCSEITLLDSGLLQRCTEFYSTVCEFMLYQFEGRP
I------EGPFISKLPVQQLKPTDAFSALPEWYIDDIAEFILFTM---QHANVDIRQGID
HSIITWLLTCVCASHLIKNPYVTAKLVEVMFVF--------SLKP-ANS--VNTAMWNH-
ELAQNALVSALMRFYV----DVETTGQSTEFYDKFTIRYHISHLFKSMWENP-IHRQAVI
CESR-VGNQFVKFVNMLMNDTTFLLDECLENLKRIHLTQQLLSDKQNLTKMSAEQQQSRL
TQLATDERQCRSYLTLARETVDLFHYLTSDIKEPFMRAELVDRLSSMLNFNLKQLAGPKC
NDLKVKNPAK-YGWEPRSLLAQIFDIYLHLD-CDRFAQALAADERSFDVHICNEAASRIK
RLALRSAVEVERFKALTQRAHEIYVTNQQ-TEDECADAPDEFK--DPLMDTLMSDPVVLP
S-GTVMDRAIITRHLLNSCTDPFNRQPLT
>Drosophila_yakuba_AAEU02000666.1 .
HMHVVFHSLCVNASSRPKTLEYIGNILRHNDRRVQFASDEKLLARDGFVINLMSVLQQLS
VKIKLDRIEPNFHYYK-NSLVNI-------EQDTKIRYSEEEYRSFLARDFSQ------P
VENTNFQTQCWFLTLQAHHLGYLPAIQRYRQKVRAIKELQKLIDELDRTKPHWV-NSRYA
NRNNQFKER--WEKQLRK--LNRSKTCCEITLLDPALLQRCTEFYSTVCEFMLYQFEGRP
I------EGPFISKLPVQQLVPTDAFSALPEWYIDDIAEFILFTM---QHANVDIRQGID
HSIITWLLTCVCASHLIKNPYVTAKLVEVMFVX------------------------NH-
ELAQNALVSALMRFYV----DVETTGQSTEFYDKFTIRYHISHLFKSMWENP-IHRQAVI
CESR-VGNQFVKFVNMLMNDTTFLLDECLENLKRIHQTQQLLSDKANLTKMSAEQQQSRL
TQLATDERQCRSYLTLARETVDLFHYLTX-IKEPFMRAELVDRLSSMLNFNLKQLAGPKC
NDLKVKNPAK-YGWEPRSLLAQIFDIYLHLD-CDRFAEALAADERSFDVQICNEAASRIK
RLSLRSAVEVERFKALTQRAHEIYGKNQQ-TEDECADAPDEFK--DPLMDTLMSDPVVLP
S-GTVMDRAIITRHLLNSCTDPFNRQPLT
>Equus_caballus_XM_001915317.1 .
ELFKILHSILLNGETREAALGYMAAVVNANMKKAQLQTDDRLVSTDGCMLNFLWVLQQLS
TKIKLETVDPTYIFHP-KCRITL------PNDETRVNATMEDVNDWLTELYGDQP----P
FSEPKFPTECFFLTLHAHHLSILPSCRRYIRRLRAIRELNRTVEDLKNNESQWK-DSPLA
TRHREMLKR--CKTQLKK--LVRCKACADAGLLDESFLRRCLNFYGLLIQLLLRILD---
-------PAYPDVTLPLN-SDVPKVFAALPEFYVEDVAEFLFFIV---QYSPQVLYEPCT
QDIVMFLVVMLCNQNYIRNPYLVAKLVEVMFMTN------PAVQPRTQK--FFEMIENH-
PLSTKLLVPSLMKFYT----DVEHTGATSEFYDKFTIRYHISTIFKSLWQNI-AHHGTFM
EEFN-SGKQFVRYINMLINDTTFLLDESLESLKRIHEVQEEMKNKEQWDQLPRDQQQARQ
SQLAQDERVSRSYLALATETVDMFHILTKQVQKPFLRPELGPRLAAMLNFNLQQLCGPKC
RDLKVENPEK-YGFEPKKLLDQLTDIYLQLD-CARFAKAIADDQRSYSKELFEEVISKMR
KAGIKSTIAIEKFKLLAEKVEEIVAKNAR-AEIDYSDAPDEFR--DPLMDTLMTDPVRLP
S-GTIMDRSIILRHLLNSPTDPFNRQTLT
>Fugu_rubripes_CAAB01000072.1 .
DLFKMLHNILLNGETRESALNYMAALVNYNVKKAQMQTDDKLVSTDGFMLNFLWVLQQLS
MKIKLETVDPYYIFHP-RCRLVV------SPEETRLKATMEELKSWLTELDPR------K
FSEPKFPTECFFLTLHTHHLSILPSCRRYIGRLRAIRELNRSVEELKNSESQWK-DSPLA
SRHREMLKR--CKTQLKK--LVRAKACADMGLLDENLLRRCLQFYSTVIQLILRMVD---
-------PAYPKITLPLN-PEIPKSFAALPEFYIEDVTEFLLFIV---QYSPQVLYEPCV
QDIVTFLVVFICSQNYIRNPYLIAKLVEVLFVTN------PAVQLRTQR--FSEMMENH-
PLCIKQLVPALMKFYTLHWADVEHTGATSEFYDKFTIRYHISTIFKSLWQNL-AHHGTFL
EEFS-SGKQFVRYINMLINDTTFLLDESLESLKRIHEVQEEMRNKEQWX-----------
-----DERVSRSYLALATETVDMFHILTKQVQKPFLRPELGPRLAAMLNYNLQQLCGPKC
RDLKVENPEK-YGFEPKKLLDQLTDIYLQLD-CARFAKAIADDQRSYSRELFEEVISKMR
KAGIKSSIAIEKFKLLLEKVEEIVAKNSQ-SEMDYSDAPDEFKGMDPLMDTLMTDPVILP
S-GNIMDRSIILRHLLNSPTDPFNRQPLT
>Gallus_gallus_XM_417607.2 .
ELFKILHSILLNGETREAALSYMAAVVNANMKKAQMQTDDRLVSTDGFMLNFLWVLQQLS
MKIKLETVDPMYIFHP-RCRIDL------PTDETRVKATMEDVTAWIAELYRDPS----P
FSDPKFPTECFFLTLHAHHLSILPSCRRYIRRLRAIRELNRTVEDLKNNESQWK-DSPLA
TRHREMLKR--CKTQLKK--LVRCKACADAGLLDENFLRRCLNFYGMVIQLMLRILD---
-------PAYPNIKLPLT-LEVPKVFAALPEFYVEDVAEFLFFIV---QYAPQVLYEPCT
QDIVMFLVVMLCNQNYIRNPYLVAKLVEVMFMTN------PAVQPRTQK--FFEMIENH-
PLSTKLLVPSLMKFYT----DVEHTGATSEFYDKFTIRYHISTIFKSLWQNI-AHHGTFM
EEFN-SGKQFVRYINMLINDTTFLLDESLESLKRIHEVQEEMKNKEQWDLLPRDQQQARQ
SQLAQDERVSRSYLALATETVDMFHILTKQVQKPFLRPELGPRLAAMLNFNLQQLCGPKC
RDLKVENPEK-YGFEPKKLLDQLTDIYLQLD-CARFAKAIADDQRSYSKELFEEVISKMR
KAGIKSTIAIEKFKLLAEKVEEIVAKNAR-AEIDYSDAPDEFR--DPLMDTLMTDPVRLP
S-GTIMDRSIILRHLLNSSTDPFNRQTLT
>Gasterosteus_aculeatus_BT028086.1 .
DLFKVIHNILLNGETREPALNYMAALVNYNVKKAQMQTDDKLVSTDGFMLNFLWVLQQLS
MKIKLETVDPYYIFHP-RCRLAV------SLEETRLKATMEELKSWLTQLHEDPN----K
FSEPKFPTECFFLTLHAHHLSILPGCRRYIRRLRAIRELNRTVEELKNSESQWK-DSPLA
SRHREMLKR--CKTQLKK--LVRAKACADVGLLDENLLRRCLQFYSTVIQLILRMVD---
-------PAYPNINLPLH-PEIPKSFAALPEFYIEDVAEFLLFVV---QYSPQVLYEPCV
QDIVTFLVVFICSQNYIRNPYLIAKLVEVLFVTN------PAVQPRTQR--FSEMMENH-
PLSVKQLVPALMKFYT----DVEHTGATSEFYDKFTIRYHISTIFKSLWQNL-AHHGTFM
EEFN-SGKQFVRYINMLINDTTFLLDESLESLKRIHEVQEEMKNKEQWEQLPREQQQSRQ
SQLTQDERVSRSYLALATETVEMFHILTKQVQKPFLRPELGPRLAAMLNFNLQQLCGPKC
RDLKVENPEK-YGFEPKKLLDQLTDIYLQLD-CARFAKAIADDQRSYSRELFEEVISKMK
KAGIKSSIAIEKFKLLSEKVEEIVAKNSQ-SEMDYSDAPDEFK--DPLMDTLMTDPVILP
S-GNIMDRSIILRHLLNSPTDPFNRQPLT
>Homo_sapiens_NM_001105562.1 .
ELFKILHSILLNGETREAALSYMAAVVNANMKKAQMQTDDRLVSTDGFMLNFLWVLQQLS
TKIKLETVDPTYIFHP-RCRITL------PNDETRVNATMEDVNDWLTELYGDQP----P
FSEPKFPTECFFLTLHAHHLSILPSCRRYIRRLRAIRELNRTVEDLKNNESQWK-DSPLA
TRHREMLKR--CKTQLKK--LVRCKACADAGLLDESFLRRCLNFYGLLIQLLLRILD---
-------PAYPDITLPLN-SDVPKVFAALPEFYVEDVAEFLFFIV---QYSPQALYEPCT
QDIVMFLVVMLCNQNYIRNPYLVAKLVEVMFMTN------PAVQPRTQK--FFEMIENH-
PLSTKLLVPSLMKFYT----DVEHTGATSEFYDKFTIRYHISTIFKSLWQNI-AHHGTFM
EEFN-SGKQFVRYINMLINDTTFLLDESLESLKRIHEVQEEMKNKEQWDQLPRDQQQARQ
SQLAQDERVSRSYLALATETVDMFHILTKQVQKPFLRPELGPRLAAMLNFNLQQLCGPKC
RDLKVENPEK-YGFEPKKLLDQLTDIYLQLD-CARFAKAIADDQRSYSKELFEEVISKMR
KAGIKSTIAIEKFKLLAEKVEEIVAKNAR-AEIDYSDAPDEFR--DPLMDTLMTDPVRLP
S-GTIMDRSIILRHLLNSPTDPFNRQTLT
>Hydra_magnipapillata_XM_002163974.1 .
EMFKVVHSLLVTSELRGHCLDYFAAVLSRNSKKNQLQVNEKLLASDGFMLNVLSILQHLS
VKIKLDKVDLHYLHHP-QCRLNT-------SQFSPIKAKKEEINALKEKLDKLN-----N
WVEPKFPTECFFLTYHCHHISVIPATRKYIQRMREIRDMNKLISELELRENDWK-LAPSA
ARNRLLLKK--WKAKIQV--LTTQDACAVTGLVDENLMRRCLRFYSNAAEWLLSLIL---
-------QDRCELSSDFP-QNVPIEFGALPDYYIEDMIECLLFID---FHMPQILDDAYV
DNFVPLLVILMCNYNYIANPYLVAKLVEFLFAID------PSLQPRAFN--LYQKITSN-
TIGEVFLIPSLLKFYI----DVETTGSSSEFYDKFGIRFHISVILKGLWKKP-MHKLAIV
KES--STDNFTRFINMLINDTTYLLDESIDTLRNIRDIEDAMANTKEWEQLSSEVRQTKQ
RQLATDERQCKSYLTLATETVDMLHYLTAEIKQPFLQQELGVRLSVMLNYNVKQLTGDKY
KNLKVRNPEK-YGFEPKKLLDQIVDIYLHLD-SDEFAQAVAADERSYRKELFDDCITLLQ
RTVLKSQTQLEQLRCFADRVERIIIENYK-NAIDLDDAPDEFK--DPLIDTVMFDPVILP
S-GTIMDRSVILRHLLNSNTDPFNRQKLT
>Ixodes_scapularis_XM_002403441.1 .
-MHHVFRALLMNAGSREKVLGYIASVLRANEKRSQLQVNERLVATDGFMLNLMVVLQMLA
VKVKPDKVDPYYPFHP-ASRVDI-------TGDTRLRMTAQEAEQFSQELRECEHGKQWC
EEAPKFPTECLFLALQCAHLGLSPALGRYGRRLRAIRDLQRMAQEMAAAQPLWE-HLPNA
ERNRRLIRK--WRAQAKK--ISKSKACADAGLLDLQLLGRCLGFYNQVASVLLKVLETIL
PGCSS--DGFPFSSRTSP-TEVPQLFAAYPEWYIEDIADFLLFAI---QYQPSSM-ESQA
GPLAQLLGWLLCCPQWLSNPYLGAKLVEVLFCAS------PLVQPPGSACGFSAAVLSL-
PLAQSTMGPALMRFYT----DVESTGAASEFYDKFTIRYHISILLKSLWESP-RHKEAIL
KEAA-QGRQFVRFVNMLMNDTTFLLDESLESLKRIHQTQEEARDVEAWARLGAEAQQARQ
RQLSQDERQCRSYLTLARETVDMLHYLTADVPEPFLRPELVDRLAAMLNFNLQQLCGPRC
KDLKVQQPEK-YGWEPRRLLDQLTDMYLHLD-CPPFLQAVGRDERSYRASLFQDAGARMR
KAHVKTRPQLEQFEQLAARIERSLAEARQ-RQVDYGDAPDEFR--DPLMDTLMEDPVVLP
S-GNVVDKGTIVRHLLNSNTDPFNRQPLT
>Monodelphis_domestica_XM_001375695.1 .
ELFKILHSILLNGETREAALSYMAAIVNANMKKAQMQTDDRLVSTDGFMLNFLWVLQQLS
TKIKLETIDPTYIFHP-RCRIVL------PSDETRVKATMEEVTGWVTELYGDQS----P
YSEPKFPTECFFLTLHAHHLSILPSCRRYIRRLRAIRELNRTVEDLKNNESQWK-DSPLA
TRHREMLKR--CKTQLKK--LVRCKACADAGLLDENFLRRCLNFYGIVIQLLLRILD---
-------PAYPHVTLPLN-PDVPKVFAALPEFYVEDVAEFLFFIV---QYSPQVLYEPCT
QDIAMFLVVMLCNQNYIRNPYLVAKLVEVMFMTN------PSVQPRTQK--FFEMIENH-
PLSTKLLVPSLMKFYT----DVEHTGATSEFYDKFTIRYHISTIFKSLWQNI-AHHGTFM
EEFN-SGKQFVRYINMLINDTTFLLDESLESLKRIHEVQEEMKNKEQWDLLPRDQQQARQ
SQLSQDERVSRSYLALATETVDMFHILTKQVQKPFLRPELGPRLAAMLNFNLQQLCGPKC
RDLKVENPEK-YGFEPKKLLDQLTDIYLQLD-CARFAKAIADDQRSYSKELFEEVILKMR
KAGIKSTIAIEKFKLLAEKVEEIVAKNAR-AEIDYSDAPDEFR--DPLMDTLMTDPVRLP
S-GTIMDRSIILRHLLNSPTDPFNRQMLT
>Mus_musculus_AK083409.1 .
ELFKILHSILLNGETREAALSYMAALVNANMKKAQMQADDRLVSTDGFMLNLLWVLQQLS
TKIKLETVDPTYIFHP-RCRITL------PNDETRINATMEDVNERLTELYGDQP----P
FSEPKFPTECFFLTLHAHHLSILPSCRRYIRRLRAIRELNRTVEDLKNNESQWK-DSPLA
TRHREMLKR--CKTQLKK--LVRCKACADAGLLDESFLRRCLNFYGLLIQLMLRVLD---
-------PAYPDVTLPLN-SEVPKVFAALPEFYVEDVAEFLFFIV---QYSPQVLYEPCT
QDIVMFLVVMLCNQNYIRNPYLVAKLVEVMFMTN------PSVQPRTQK--FFEMIENH-
PLSTKLLVPSLMKFYT----DVEHTGATSEFYDKFTIRYHISTIFKSLWQNI-AHHGTFM
EEFN-SGKQFVRYINMLINDTTFLLDESLESLKRIHEVQEEMKNKEQWDQLPRDQQQARQ
SQLAQDERVSRSYLALATETVDMFHLLTKQVQKPFLRPELGPRLAAMLNFNLQQLCGPKC
RDLKVENPEK-YGFEPKKLLDQLTDIYLQLD-CARFAKAIADDQRSYGKELFEEVISKMR
KAGIKSTIAIEKFKLLAEKVEEIVAKNAR-AEIDYSDAPDEFR--DPLMDTLMTDPVRLP
S-GTVMDRSIILRHLLNSPTDPFNRQMLT
>Nasonia_giraulti_ADAO01033002.1 .
SLHKIVHAVLASNTCRESTLGYLAALLRHNEKRTQIQTEEFTLASDGFSLNLLSILQMLS
VKVKLDTIDPLYPFHP-DSLVNI-------KDDTRLKLTSQEVSQWQEDLVKEGH----T
WSKAKFPTQCWFLTLHCHHIALIPALQKYQKKLRTLRDLQKMLDELQSTEAQWK-DTMHA
MQNKELIKR--WKHQLKR--LGKSKVCADAGLIDPVMLRRCLHFYTSVAEVLLRLLTGVE
NVNDLAYDHNLSNILSCR-SETPKIFTALPEWYIEDIAEFLMFTL---QFCPGVVVNNVD
TVLITWLLVLICAQDCIRNPYLIAKLIEVLFVIN------ASVQGRAEN--LHKQVMAH-
PLSSLLLASNLMKFYT----DVETTGSSSEFYDKFFIRYHISLILKSMWESP-VHQASII
RESS-NGKQFVKFINMLMNDTTFLLDESLESLKRIHEVQELMSDQTAWAALPQEQQQSRT
RQLATDERQARSYLTLAKETVAMFHYLTIQITEPFLRPELAGRLSAMLNFNLQQLCGSKC
KNLKVRKPQK-YGWEPRALLGHIVDIYLHLD-CHKFAAALASDQRSFSKELFAEAAGKLE
RSAIKSAAEIERFVALAEKAAQIASDNRA-REEDYNDAPDEFK--DPLMGTLMEEPVKLP
S-GIIMDKDVIIRHLLNSATDPFSRQPLS
>Nasonia_longicornis_ADAP01061565.1 .
SLHKIVHAVLASNTCRESTLGYLAALLRHNEKRTQIQTEEFTLASDGFSLNLLSILQMLS
VKVKLDTIDPLYPFHP-DSLVNI-------KDDTRLKLTSQEVSQWQEDLVKEGH----T
WSKAKFPTQCWFLTLHCHHIALIPALQKYQKKLRTLRDLQKMLDELQSTEAQWK-DTMHA
MQNKELIKR--WKHQLKR--LGKSKVCADAGLIDPVMLRRCLHFYTSVAEVLLRLLTGVE
NVNDLAYDHNLSNILSCR-SETPKIFTALPEWYIEDIAEFLMFTL---QFCPGVVVNNVD
TVLITWLLVLICAQDCIRNPYLIAKLIEVLFVIN------ASVQGRAEN--LHKQVMAH-
PLSSLLLASNLMKFYT----DVETTGSSSEFYDKFFIRYHISLILKSMWESP-VHQASII
RESS-NGKQFVKFINMLMNDTTFLLDESLESLKRIHEVQELMSDQTAWAALPQEQQQSRT
RQLATDERQARSYLTLAKETVAMFHYLTIQITEPFLRPELAGRLSAMLNFNLQQLCGSKC
KNLKVRKPQK-YGWEPRALLGHIVDIYLHLD-CHKFAAAFASDQRSFSKELFAEAAGKLE
RSAIKSAAEIERFVALAEKAAQIASDNRA-REEDYNDAPDEFK--DPLMGTLMEEPVKLP
S-GIIMDKDVIIRHLLNSATDPFSRQPLS
>Nasonia_vitripennis_XM_001602434.1 .
SLHKIVHAVLASNTCRESTLGYLAALLRHNEKRTQIQTEEFTLASDGFSLNLLSILQMLS
VKVKLDTIDPLYPFHP-DSLVNI-------KDDTRLKLTSQEVTQWQEDLVKEGH----T
WSKAKFPTQCWFLTLHCHHIALIPALQKYQKKLRTLRDLQKMLDELQSTEAQWK-DTMHA
MQNKELIKR--WKHQLKR--LGKSKVCADAGLIDPVMLRRCLHFYTSVAEVLLRLLTGVE
NVNDLAYDHNLSNILSCR-SETPKIFTALPEWYIEDIAEFLMFTL---QFCPGVVVNNVD
TVLITWLLVLICAQDCIRNPYLIAKLIEVLFVIN------ASVQGRAEN--LHKQVMAH-
PLSSLLLASNLMKFYT----DVETTGSSSEFYDKFFIRYHISLILKSMWESP-VHQASII
RESS-NGKQFVKFINMLMNDTTFLLDESLESLKRIHEVQELMSDQTAWAALPQEQQQSRT
RQLATDERQARSYLTLAKETVAMFHYLTIQITEPFLRPELAGRLSAMLNFNLQQLCGPKC
KNLKVRKPQK-YGWEPRALLGHIVDIYLHLD-CHKFAAALASDERSFSKELFAEAAGKLE
RSAIKSAAEIERFVALAEKAAQIASDNRA-REEDYNDAPDEFK--DPLMGTLMEEPVKLP
S-GIIMDKDVIIRHLLNSATDPFSRQPLS
>Nematostella_vectensis_XM_001633488.1 .
ELFNIIHSLLVSNGSKEACLQYLSAVLQRNQKKAQMQADDRQVASDGFALNLMVVLQQLC
VKVKVEKIDNLYLVHP-KSKLDL-------SQETRIKATKDDVQKFKEELGSRGG----A
WLEVKFPTECFFMTFLAHHQAILPCCRRYSRRLRAIRDLTRMIEHLETQESEWM-ETPMA
SRNRGLLKK--WRGQVEK--LATSKMCSDAGLLDDTLLQGCIRFYGMAAQWMLTLVD---
-------SQNEGPSLPLP-EAVPKQFATLPDFFIEDIAEFLLFIN---MHAPQVFEDPVV
TDIVKFLIIFVCSPNYISNPYLVAKLVEVIFVVN------PSIQPRTVK--VHELLMGH-
PLSLAHLAPALMTFYT----EVESTGSSNEFYDKFSIRYHISIIMKSLWEDP-VHRMSII
KESR--SDRFVRFVNMLINDTTFLLDESLDSLKSINETQQMMANPAEWEALTREIRTSRQ
RQLVTDERQCRSYLTLASETLDMMHYLTRHAREPFLRPELIDRLAAMLNFNLQQLCGPKC
RNLKVKNPEK-YGFEPKSLLDRLTDIYVHLN-TDEFATAVASDQRSYRKELFDDACRHLH
KTLLKSADVIVEFQRFANRVEQKVVEIAM-KEEDLDDAPEEYK--DPLMMTVMEDPVMLP
TSGKVMDRATITRHL--------------
>Ornithorhynchus_anatinus_XM_001515074.1 .
ELFKILHSILLNGETREAALSYMAAIVNGNMKKAQMQTDDRLVSTDGFMLNFLWVLQQLS
TKIKLETVDPTYIFHP-RCRIIL------PTDETRVKATMEDVTSWVTELYGDQS----P
FSEPKFPTECFFLTLHAHHLSILPSCRRYIRRLRAIRELNRTVEDLKNNESQWK-DSPLA
TRHREMLKR--CKTQLKK--LVRCKACADAGLLDENFLRRCLNFYGMVIQLLLRILD---
-------PAYPNITLPLN-PDVPKVFAALPEFYVEDVAEFLFFIV---QYSPQVLYEPCT
QDIVMFLVVMLCNQNYIRNPYLVAKLVEVMFMTN------PAVQPRTQK--FFEMIENH-
PLSTKLLVPSLMKFYT----DVEHTGATSEFYDKFTIRYHISTIFKSLWQNI-AHHGTFM
EEFN-SGKQFVRYINMLINDTTFLLDESLESLKRIHEVQEEMKNKEQWDLLPRDQQQARQ
SQLAQDERVSRSYLALATETVDMFHILTKQVQKPFLRPELGPRLAAMLNFNLQQLCGPKC
RDLKVENPEK-YGFEPKKLLDQLTDIYLQLD-CARFAKAIADDQRSYSKELFEEVISKMR
KAGIKSTIAIEKFKLLAEKVEEIVAKNAR-AEIDYSDAPDEFR--DPLMDTLMTDPVRLP
S-GTIMDRSIILRHLLNSPTDPFNRQTLT
>Pediculus_humanus_XM_002426664.1 .
LLYEIFHDTFVNGSSRDHLLEYVASVLRFNEKRAQIQVVELANAGDGFMLNLLSVLQLLS
VKVKLDKVDSMYPFHP-KSLVEI------KKDETRLRFTSQEVVTWVDELRRNPVH---T
WREPKFPTQCWFLTLHAHHLTLIPALNKYQRRLRALRDLHKLVEEMSASEIHWK-DLPLA
ARNKELIKR--WKLQIKK--LTRSRACADAGLLDDSLLKRSLTYYSSVAEYLLELLCPG-
-------GSVIIQSLPVP--EAPALFSALPEWYLEDIAEFLLFTL---QFRPDIVASFAE
DVLITWLLVATCSPHCIKNPYLVAKIIEVMFVLN------PGIQPRTEV--LYDRLMSH-
YVSKNYLPGALMKFYT----DVETTGSSSEFYDKFTIRYHISIILKGMWDSP-VHRLSVI
KESR-SGTQFVKFVNMLMNDTTFLLDESLESLKRIHEIQELLSDPAAWAALTVEQQQSKQ
RQLAADERQCRSYLTLARETVDMFHYLTMDIKGPFLRPELADRLSAMLNFNLKQLCGPKC
KNLKVKTPEK-YGWEPRRLLSQLADIYLHLD-CEEFASALAGDERSFKKDLLEDAALRME
RASIKTQTELEQFRNLIQRAADIQEQNKN-REVDYSDAPDEFR--DPLMDTLMEEPVLLP
S-GKVMDRPVIIRHLLNSSTDPFNRQPLT
>Rattus_norvegicus_XM_001075491.1 .
ELFKILHSILLNGETREAALSYMAAIVNANMKKAQMQADDRLVSTDGFMLNLLWVLQQLS
TKIKLETVDPTYIFHP-RCRITL------PNDETRINATMEDVNEWLTELYGDQP----P
FSEPKFPTECFFLTLHAHHLSILPSCRRYIRRLRAIRELNRTVEDLKNNESQWK-DSPLA
TRHREMLKR--CKTQLKK--LVRCKACADAGLLDESFLRRCLNFYGLLIQLMLRVLD---
-------PAYPDITLPLN-SEVPKVFAALPEFYVEDVAEFLFFIV---QYSPQVLYEPCT
QDIVMFLVVMLCNQNYIRNPYLVAKLVEVMFMTN------PSVQPRTQK--FFEMIENH-
PLSTKLLVPSLMKFYT----DVEHTGATSEFYDKFTIRYHISTIFKSLWQNI-AHHGTFM
EEFN-SGKQFVRYINMLINDTTFLLDESLESLKRIHEVQEEMKNQEQWDQLPRDQQQARQ
SQLAQDERVSRSYLALATETVDMFHLLTKQVQKPFLRPELGPRLAAMLNFNLQQLCGPKC
RDLKVENPEK-YGFEPKKLLDQLTDIYLQLD-CARFAKAIADDQRSYSKELFEEVISKMR
KAGIKSTIAIEKFKLLAEKVEEIVAKNAR-AEIDYSDAPDEFR--DPLMDTLMTDPVRLP
S-GTIMDRSIILRHLLNSPTDPFNRQMLT
>Salmo_salar_BT059275.1 .
LFKILHNIL-LNGETREVALNYMAALVNRNVKKAQMQTDDKLVSTDGFMINFLSVLQQLS
MKIKLETVDPYYIFHP-RCRLQV------SREETRLKATMEELKTWLAEIHDDPS----K
FYNPKFPTECFFLTLHTHHLSILPGCRRYIRRLRAIRELNRTVEELKNSESQWK-DSPLA
SRHREMLKR--CKTQLKK--LVRSKACADAGLLDENLLRRCLQFYSMVIQLILRMVD---
-------PAYPHVTLPLN-PEIPKSFAALPEFYIEDVAEFLLFVV---QYSPQVLYEPCV
QNIVTFLVVFICSQNYIRNPYLIAKLVEILFVTN------PAVQPRTQC--FSEMMENH-
PLSVKHLVPALMKFYT----DVEHTGATSEFYDKFTIRYHISTIFKSLWQNM-GHHGTFL
EEFN-SGKQFVRYINMLINDTTFLLDESLESLKRIHEVQEEVKNKEQWDQLPREQQQSRQ
SQLTQDERVSRSYLALATETVDMFHILTKQVQKPFLRPELGPRLAAMLNFNLQQLCGPKC
RDLKVENPEK-YGFEPKKLLDQLTDIYLQLD-CARFAKAIADDQRSYSRELFEEVISKMK
KAGIKSTITIEKFKLLSDKVEEIVARNSQ-SEMDYSDAPDEFK--DPLMDTLMTDPVILP
S-GNIMDRAIILRHLLNSPTDPFNRQPLN
>Schmidtea_mediterranea_AAWT01006212.1 .
-FQIMKLFL-VEKSTHDTAVDYLNQALFVNKTRGHLQPDETIASGEGFITNINAILHRLV
SPIKLDKVDVDFLTIN-LFSKNEFHLAKLLSDETRIFFDNKTFKEHSDNLVVLNGLDRST
EEAANFHTTIFYLSAVAHHFGIVASIRKQSRRSTAIQSLERSVNEITRLLDSNQLNGSQI
QIHKKTLTR--YKSMISY--QKRAILSSQVVLFHESYLRSSLEFFIQTAKVLSSAIG---
-------SDISTLTVPIS-SASP-SFSCVPQFLFDDMAEFLLFVM--SKKPNTFSYINDL
YDLCSFVIFISTHSHLVKSPYLVAKFVEIVFSCLPSVNNDPSLRPLLQC--FF----NHY
SVTSGFLTNRLIQFYI----EVEKTGASSEFYDKFSIRFKISIIFRSLWKHNNNMKIHLL
NEVATNLDTFVKFINRAMNDMVYLLDESITALKRIRTNQEKKNDKQQWLQCTRQEQTAIL
QQLSHDERSTKSQLTLADVTVEMLYDFTHEIKDPFLCSELVEKLAAMLNSFLLELVGPKC
RDLKVNDPEK-YNWNPKKLLQNIIRIYLNLD-SPTLIEAISNEERFYSSELFINALSKLD
NYNIICKHELEHLDILRQKVETLVKQH-Q-TEEAFSDVPAEYL--DPIMSCLMKEPVMLP
QSRMIVDKSVIKRHLLNDDCDPFNRQPL-
>Schmidtea_mediterranea_AAWT01081885.1 .
EKQMQIIRIYLKPSTRKFMLNYLNKAVCVNIKRTGLQCDETKVSGFGFINNINSVLQKLV
YKIDLSKVDLDYLNRN-ASCTNIEHIGQVLADETRVATDKNDLLKYSDRLAAVA-----L
ITDTNFHTECFYLSLLSHNISVIAMLRKHKEIETKSVQIQNYVEEIKEVLKSQ--NQMND
PRVQEVLKN--YNSEFEK--AVKTFESLENVIFGEEFLISALRFYEMVAKFLSVH-----
-------------------SPTENRFKYLPQFLFENIAELLTAVFESSPKIIFLFDSFEY
SNLITLIIDVINNHQQFQSPYLVAKFVRNLSYITRITH--ITSQRHFQV--VKSILAAH-
-DKEGKVFTNLIKYYV----FVEKTGAHADFYEKFSIRNDISTILVAEWKSQ-PCFNSL-
-----DKDLMIRFINLTSNDITYLMDDTIDSIKKLKIAQEKYKILDT---LSSSNQQLIT
EQLQHSERTIGSGIALTRSYCAMILELSSRAQYLFMSEEIVDKFTSMLNHIIYELVGPKR
LELKIENPAK-YNFQPKKLVEQFMSIYFNLN-CPEFVKAMAKEERYFNRNAIKTILSVIQ
GRDLILPSQQEQLRSMLNSVLKLREEQSI-EDLDNGDAPSEYV--DPIMDSIMTDPVMMP
TSNVIIDRKVIKHHLLNDNTDPFTRKPLK
>Strongylocentrotus_purpuratus_XR_026425.1 .
------------------------------------------------------------
------------------------------------------------------------
WVEPKFPTECYFMTLHCQHLALLPACRHYSQRIRTLRELSRLTDDLQNQEPQWK-GTPLE
RRNRQLLER--WKSQTKK--IEKAKVCADAGLLHENLLRGCFQFYGTVMSLLVGLV----
-------SPKGPAVLPLH-TDIPPAFAALPEYYIEDIAEFLLFVV---QHMPQILEDTAQ
HDMVPFLLTFMCSGQYLKNPYLVAKLVEVFFVLS------PAVQPKTAK--LFEAIQLH-
SLAIPHLVPALMRFYT----DIETTGASSEFYDKFSIRYHISIIFKALWKIP-LHQGVFV
KTSE--DSNFVRFINMLMNDTTFLLDESIGCLKRIHEVQEAMKDQQKWREISQEEQQSRS
RQLSSDQRQCRSYLTLANETLEMFNYLTIHIKKPFLRPELCSRLAVMLNSNLQQLCGPRC
NDLRVENREK-YGFEPRKMLDQLTTIYLNLD-SKELIEGIAADERSFCQDIFAEAIRIMN
RNKIKTSSQIQQFSDLSLRAHKIAEMNRQ-TDLDLEDAPDEFR--DPLMATLMDDPVILP
S-GNVMDRSVIERHLLNSQTDPFNRSALN
>Taeniopygia_guttata_XM_002187471.1 .
ELFKILHSILLNGDTREAALSYMAAVVNANMKKAQMQTDDRLVSTDGFMLNFLWVLQQLS
TKIKLETVDPMYIFHP-RCRIEL------PTDETRVKATMEEVAAWIAELYRDPS----P
FSEPKFPTECFFLTLHAHHLSILPSCRRYIRRLRAIRELNRTVEDLKNNESQWK-DSPLA
TRHREMLKR--CKTQLKK--LVRCKACADAGLLDENFLRRCLNFYGMVIQLMLRILD---
-------PAYPNVKLPLT-PEVPKVFASLPEFYVEDVAEFLFFIV---QYAPQVLYEPCT
QDIVMFLVVMLCNQNYIRNPYLVAKLVEVMFMTN------PAVQPRTQK--FFEMIENH-
PLSTKLLVPSLMKFYT----DVEHTGATSEFYDKFTIRYHISTIFKSLWQNI-AHHGTFM
EEFN-SGKQFVRYINMLINDTTFLLDESLESLKRIHEVQEEMKNKEQWDLLPRDQQQARQ
SQLAQDERVSRSYLALATETVDMFHILTKQVQKPFLRPELGPRLAAMLNFNLQQLCGPKC
RDLKVENPEK-YGFEPKKLLDQLTDIYLQLD-CARFAKAIADDQRSYSKELFEEVISKMR
KAGIKSTIAIEKFKLLAEKVEEIVAKNAR-AEIDYSDAPDEFR--DPLMDTLMTDPVRLP
S-GTIMDRSIILRHLLNSSTDPFNRQTLT
>Tetraodon_nigroviridis_CAAE01014991.1 .
DLFKMLHNILLNGETRESALNYMAALVNYNVKKAQMQTDDKLVSTDGFMLNFLWVLQQLS
MKIKLETVDPYYIFHP-RCRLVV------SPEETRLKATMEELKSWLTELDPR------K
FSEPKFPTECFFLTLHTHHLSILPSCRRYIRRLRAIRELNRTVEELKNSESQWK-DSPLA
SRHREMLKR--CKTQLKDQKLVRAKACADVGLLDENLLRRCLQFYSTVIQLILRMVD---
-------PAYPKITLPLN-SEIPKSFAALPEFYIEDVAEFLLFVV---QYSPQVLYEPCV
QDIVTFLVVFICSQNYIRNPYLIAKLVEVLFVTN------PAVQPRTQR--FSEMMENH-
PLSIKQLVPALMKFYT----DVEHTGATSEFYDKFTIRYHISTIFKSLWQNL-AHHGTFM
EEFS-SGKQFVRYINMLINDTTFLLDESLESLKRIHEVQEEMRNKEQWX-----------
-----DERVSRSYLALATETVDMFHILTKQVQKPFLRPELGPRLAAMLNYNLQQLCGPKC
RDLKVENPEK-YGFEPKKLLDQLTDIYLQLD-CARFAKAIADDQRSYSRELFEEVISKMR
KAGIKSSIAIEKFKLLLEKVEEIVAKNSQ-SEMDYSDAPDEFK--DPLMDTLMTDPVMLP
S-GNVMDRSIILRHLLNSSTDPFNRQPLT
>Tribolium_castaneum_XM_968072.1 .
LQHRIFHYLLANPESRDGCLNYLAKVLKYNEKRAQLQMEERSLAGDGFMLNLLSVLQMLS
MKIKLDKMDFLYPFHS-ESLICI-------KNDTRLKYTSQDVATWLESLEKTH-----Q
FQTPNFSTICWFLTLHCHHLALLPALQKYQRRIRAIRDLQKLLDETVAAEAQWR-NTPFA
NRNKQFIKR--WKQQLKK--LNKSKACADAGLLDKNLMRRALIFYTSVAQYLLSLMTNMA
-------PGSPVPSLPLP-PNVPEAFSALPEWYVEDIAEFLLFAL---PYFPTVITENME
DSLITWLLVTICSSNMVKNPYLVAKLVEVVFIII------PTFQPRCEM--LYDRFMSH-
EISRSVLPSALMKFYT----DVETTGSSSEFYDKFSIRYHISLIIKGMWNSA-IHRQTLV
NESK-SGKQFVKFVNMLMNDTTFLLDESLESLKRIHEVQELISDEEKWSKMNSEQQQSRM
RQLTADERQCRSYLTLARETVDMFHYLTVDIKEPFLRPELVDRLASMLNFNLQQLCGPKC
KNLKVRNPDK-YGWEPRRLLSQLVDIYLHLD-CEEFAAALAGDERSFRKDLFDDAAARLE
RLSIKTPVEIERFKALADKAYHVYQNNQK-SDDWMSDAPDEFK--DPLMDTLMTDPVLLP
S-GQVMDRSVIMRHLLNSSTDPFNRQPLT
>Trichoplax_adhaerens_XM_002113661.1 .
SMFNVVHSMLITNDCKEFILSYIATVLTRNKKRAQMQVEDSLVSSDGFMLNFLSVLQTLC
AKIKLEKVDPYYLHSS-RCRIDI-------TETTRLNCSKEQLEHLVIPEES-------L
RREPNFNTECFFMAIHAFHISLLPCCRKCLRRGRILRDMSRMLDELQTQESTWK-NLPIA
ARNKAAIKK--WKDQIKH--LKQMKVCSTIALNDDSVLSKSMQLCGMVARWLTSLVAV--
-------DKTKGVILPLP-NNCPIVFGALPEYFIEDTVDFLLFYL--QHCPCGISSDPSL
PDIAELLVVFICTSHYIINPYLVAKLVEVIFAAS------PAVQGSTRR--IFDEIRSN-
PFSTY-LPSALMKFYI----DVESTGGSNEFYDKFSIRYHISVILKCLWSDI-KHQESSF
SDRI-SQGYFIQFINMLINDTTFLLDESLDTLKSIHNAQEQMEDTVAWGKLSSESQQQRQ
QNLAMNERQCRSYLMLANETVSLFHYLTGQVKAVFIREEIRDRLAVMLNFNLRQLCGPKC
RHLKVRSPEK-YNFQPKALLDQLTDIYLHLD-DDIFIKSVASDQRSYSRELFNDVSRCLR
KNNIKPPTSIELFECFAERVAEEHASYAV-MELDLDDAPDEFK--DPLMDTIMTEPVELP
S-GVIMDRSIIYRHLLNSSTDPFNRQSLT
>Myotis_lucifugus_AAPE01248133.1 .
ELFKILHSILLNGETREAALGYMAAVVNANMKKAQMQTDDRLVSTDGFMLNFLWVLQQLS
TKIKLETVDPTYIFHP-RCRITL------PTDETRVNATMEDVKAWLAELYGDQP----P
FSEPKFPTECFFLTLHAHHLSILPSCRRYSHRLRAIRELKRTVEDLKNNESQWK-DSPLA
TRHREMLKR--CKTQLKK--LVRCKACADAGLLDESFLRRCLNFYGLLTQLLLHILD---
-------PAYPDVTLPLS-SDVPKAFAALPEFYVEDIAEFLCFIV---QYSPQVLYEPCT
QDIVMFLVVMLCNQNYIRNPYLVAKLVEVVFMTN------PAVQPRTQK--FFEMIENH-
PLSTKLLVPSLMKFYT----DVEHTGATSEFYDKFTIRYHISTIFKSLWQNI-AHHGTFM
EEFN-SGKQFVRYINMLINDTTFLLDESLESLKQIHKVQEEMKNKEQWEQLPRDQQQARQ
SQLAQDERVSRSYLALATETLDMFHILTKQVQKPFLRPELGPRLAAMLNFNLQQLCGPKC
RDLKVENPEK-YGFEPKKLLDQLTDIYLQLD-CAWFAKAIADDQRSYSKELFEEVISKMW
KARIKSTIAIEKFKLLAEKVEEMVAKNAR-AEIDYSDAPDEFR--DPLMDTLMTDPVRLP
S-GTIMDRSIILRHLLNSPTDPFNRQTLT
>Amphimedon_queenslandica_ACUQ01001952.1 .
EMFKVIHSLLRCTETRDSTLNYLSQLLIANSKKSQLLSDRRLVSTDGFMLNLLHIMQQLN
NKVKTSTVX---------------------------------------------------
----KFPTECFFMTAECHHLSVSPX-----------------------------------
------------------------------------------------------------
-------------SLPLP-KTPPQTFAGLPEFFLEDMTDFYIFCI---RFSPAVLDESSF
IPVTVLTVLLLATPKYINNPYLTAKLAEVLIFLN-----TPGVQDYNHT--LFDLFLSH-
PLSTSSLASSLMRLYI----DCENMGGSNEFYDKFSVRYHLSVILRLLWENP-EHRRTFL
SESR-DGAPFVRFVNMLINDTTFLLDESLDTLKSIHETQEAMKDERGWX-----------
-----DERQCRSYLTLATETLTTFHYLSKEIQQPFLRPEMVVRVSSMLNFNLQQLCGPKC
SGLKVEEPEK-YNFSPKTLLDLLTDIYLHLSDGDGLARAIVMDDRSYRKELFDQCIRILY
NRGIKSKVAIERFQAFVQKVEAEAVVCMR-QEIVISDVPDEFKG-DPIMDTLMNDPVQLP
S-GVIVDRPVIVRHLLNSSQDPFNRQRLT
