# Supplementary material for: Ancient origin of animal U-box ubiquitin ligases
Source: BMC Evol Biol. 2010 Oct 27;10:331. doi: 10.1186/1471-2148-10-331 (PMC3087547; doi:10.1186/1471-2148-10-331)
Supplement: Additional file 5 — CYC4 sequences. Text file containing the aligned sequences in fasta format. Used to generate Figure 6. [file 1471-2148-10-331-S5.TXT]

>Strongylocentrotus_purpuratus_XM_001186008.1 .
MGKRQHQSDKMYVTSKEWSAFYGGKKKTD----PQKSEFRRLPFDHCSLSLQPFEHPYCT
VDGIIFDLMSIVPFIKKYKANPITGQALDAKSLIKLNFHKNTDGKYHCPVTFKVFNENTH
IVAVKTTGNVYCYEAIEQLNIKAKNWKDLLTDETFKRSDLITIQDPGQLDKFNISAFHHI
KNNLKVEDEAEK--KARKDPK-YTLNKTNVETEDILGTL---YKEYQPMD----------
-GKEEKKQRADKLNSAHYSTGMVAAGFTSTAMAPQTTHEAAVIDEDIIRYERVK---KKG
YVRMNTNKGTLNIELRCDLVTKTCENFIQLCAKGYYNGTKFHRLIKNFMI----QGGDPT
GTGTGGESIWE--KPFEDDFKPNLSHTG-RGILSMANSGPNTNKSQF-------------
-----------------------------------------------------------
>Danio_rerio_NM_200991.2 .
MGKRQHQKDKMYITSTEYTQFYGG-KKAE----IPQANFRRLPFDHCSLSLQPFEYPMCT
VDGVVFDLMSIVPWIKRFGTNPITGEKLEAKSLIKLNFSKNNEGKYHCPVLYTVFTNNSH
IVANKVTGNVFSNEAVEQLNIKTKSYKDLLTDEPFTRQDLITLQDPTNLDKFNVSNFFHV
KNNMKVLDPDEE--KAKQDPS-YHLKSTNLETRETLAEL---YRDYKGDE-----LLAST
-MKEPEAKKTDKFNAAHYSTGRVSASFTSTAMAPATNHEADAIADDAVRYQYVK---KKG
YVRLHTNKGDLNVELHCDKVPKAGENFIKLCKKGYYDGTVFHRSIRNFMI----QGGDPT
GTGTGGESFWG--KPFKDEFRPNLSHTG-RGILSMANSGPNTNKSQFFITFRSCAYLDRK
HSVFGRVVGGLETLSAMENVESDPKTDKPKSEIKILSTSVFVDPYEEADAQIAAEREKE
>Rattus_norvegicus_NM_001017383.1 .
MGKRQHQKDKMYITCAEYTHFYGG-RKPD----ITQTSFRRLPFDHCSLSLQPFVYPVCT
PEGVVFDLLNIVPWLKKYGTDPSTGEKLDGKSLIKLNFAKNSEGQYHCPVLYSVFTDNTH
IVAIRTTGNVYTYEAVEQLNIKAKNLRDLLTDEPFSRQDIITLQDPTNLDKFNVSSFFHV
KNNMRMIDPDEE--KAKQDPS-YYLKNTNAETRETLQEL---YKEFKGDE-----ILAAT
-MKPPEKKKVDQLNAAHYSTGKVSASFTSTAMVPETTHEAAVIDEDVLRYQFVK---KKG
YVRLHTNKGDLNLELHCDLTPKTCENFIKLCKKQYYDGTIFHRSIRNFVI----QGGDPT
GTGTGGESYWG--KPFKDEFRPNLSHTG-RGVLSMANSGPNTNKSQFFITFRSCAYLDKK
HTIFGRVVGGFDTLTAMENVESDPKTDRPKEEVRICTTTVFVDPYEEADAQIAQERKKT
>Caenorhabditis_elegans_CYN-4_NM_063936.5 .
MGKKQHQKDKLYLTTSEWKSI-GGHKDDTGTR-LQRAQFKRLPINHCSLSLLPFEDPVCA
RSGEIFDLTAIVPYLKKHGKNPCTGKPLVAKDLIHLKFDKGEDGKFRCPVTFRTFTDHSH
ILAIATSGNVYSHEAVQELNLKRNHLKDLLTDVPFTRADIIDLQDPNHLEKFNMEQFLHV
KLDLKTSEEIKKEKDAMKDPK-FYIRRMNNACKSVLDQL---DKEYVPKK-----SSTET
-DET-----ADEINAAHYSQGKVAAGFTSTVMAPVTSNKAAVLDNDTVRYSRVK---KNA
FVRLVTNFGPLNLELFAPKVPKACENFITHCSNGYYNNTKFHRLIKNFML----QGGDPT
GTGHGGESIWD--KPFSDEFISGFSHDA-RGVLSMANKGSNTNGSQFFITFRPCKYLDRK
HTIFGRLVGGQDTLTTIEKLETEEGTDVPMVSVVIMRAEVFVDPFEEAEKEVQAERAEI
>Acyrthosiphon_pisum_XM_001949282.1 .
MGKRQHQKDKMYLTYTEWSTLYGGKRPG-----IEKPKFARLPFDHCCLSLVAFKTPYCD
PDGNIFEYEALLEYIKQFKHNPVTGKPIELKKLIKLNFHRNAAGEYHCPVLFKSLTKHSH
IIAIKTTGNVFSYEAIEQLNIKTKNWKDLLTDEPFLRKDMITLQDPTNLTKFNIAKFHHV
VKKIKVVDPDEE--AQSKDPE-GRLKSVSKTTRDILDTL---DRDYKEPA-----KKVEL
-VAQ----KPDKLNAAHYSTGRVAASFTSTAMVPVLEHESAIIEENEIRFERIK---KKG
YVRLTTNYGPLNLELFCKEVPKTCENFIKLCQKDYYDGTKFHRSIRNFMV----QGGDPT
GTGKGGESYWG--QPFEDEFKQNLNHSG-RGVLSMANSGPDTNKSQFFITYRSCKHLDNK
HTVFGRIVGGFETLNAIEEIEVDNK-DRPITDINILKTHVFVDPFQEVDDKIAEERQEE
>Aedes_aegypti_XM_001662088.1 .
MGKKQHQKDKMYLTYTEWSEFYGGHKTASVE--NEQIKFKRLPFDHCCLSMVPFEHPYCD
KDGNVFELQAIVDFLKTFKVNPVTGAPQDGKSLIKLNFSKNHEGQYHCPTLFKPFTKNSH
IVANGKTGNVFSYEAIEQLNIKAKNWKDLLDDTPFTRKDLITIQDPANLEKFNISSFHHI
KKNLRVQTEEEL--AEKKDPQ-GRLKTISMETREILTQL---EKDYKAPE-----EKVVE
-HKV-----ADKFNAAHYSTGAVAAAFTSTSMVPVLNHEAAIIEEDVIRYERVK---KKG
YVRLLTNFGALNLELYCDQVPKTCENFLKHCQTGYYNGCLFHRSIRNFMI----QGGDPT
GVGNGGTSIWG--KKFADEIRPNLTHSG-RGILSMANSGPNTNGSQFFITYRSCRHLDGK
HTIFGKLVGGLEVLTEMERVEVDNR-DRPIENIFIQRVQVFVDPFLEADEELAKQRSDE
>Dirofilaria_immitis_AF000668.1 .
MGKKQHQKDKLYLTTTEWKETYGGHKDSTGRR-IQRALFKRLPITHCSLSLLPFEDPVCS
RDGIIFDLTQIIPYLKKHGVNPVTGKKMTAKELIHLKFDKDADGNFRCPVTFRTFTATSH
IVAICQTGNVYSLEAIEELNLKPGHLRDLLTDEPFQRKDIITLQDPNHLEKFNIEQFHHV
KLDLKTKAEIEAEKKAMEDPK-FHIRWMNNETKEILEKL---AKEYVPTK-----IEEIE
-EEI-----TDELNAAHYSQGRVAAGLTSTTMDPVTHQKAAALDADTVKYARVN---KNG
YVRILTNYGVINLELFCKDAPRACGNFIKHCKNGYYNNTKFHRIIRNFMM----QGGDPT
GTGKGGDSIWG--KPFKDEFKSTFSHDR-RGVLSMANQGTDTNKSQFFITFRSCSYLDGK
HTIFGHVVGGTGTLNTIEKIETDESG-RPIVDVIFLNAEIFVDPFEEAEKAVEKERENI
>Apis_mellifera_XM_623360.2 .
MGKRQHQKDKMYLTYTEWTTLYGGKKSGSSEA-SEDTTFRRLPYNHCCLTLQPFEHPYCD
PQGNIFELEAILEYIKKYKHNPVTGKPLDPKTLIKLNFHINSEGQYHCPVLFKLFTKHSH
IIAIKPTGNVFSYEAIEQLNIKTRNWKDLINDQPFTRKDIIVIQDPNNAIKFNLSTFYHI
KNNIKLEDEEII--KERNNPN-AKLKTVSMETKEILAEL---DRNYKQTE-----TKQEI
-SKP----KADKFNAAHYSTGAVAAGFTSTVMPTETTHQAAVISEDLVRYERIK---KKG
YVRLVMNFGALNLELHCDLVPKTCENFIKHCQNGYYDGTKFHRSIRNFMI----QGGDPT
NTGNGGTSIWN--KTFEDEFKPNLIHQG-RGILSMANSGPNTNGSQFFITFRSCRHLDRK
HTVFGKIVGGLETLNAIEKVEVDNK-DRPIENIIIQKAQVFVDPFQEVDEQLATERAAE
>Bos_taurus_NM_001038081.1 .
MGKRQHQKDKMYITCAEYTHFYGGKKPD-----VPQTNFRRLPFDHCSLSLQPFAYPVCT
PEGVVFDLLNIVPWLKKYGTNPSNGEKLDGRSLIKLNFAKNSEGKYHCPVLFTVFTNSSH
IVAIRTTGNVYAHEAVEQLNIKAKNFRDLLTDEPFCRQDIITLQDPTNLDKFNVSNFFHV
KNNMKIIDPDEE--KAKQDPS-YYLKNTNTETRETLQEL---YKEFKGDE-----VLAAT
-MRVPEKAKVDKLNAAHYSTGRVSASFTSTAMVPETTHEAAAIDEDELRYQFVK---KKG
YVRLHTSLGDLNLELHCDLTPKTCENFIRLCKKRYYDGTVFHRSIRNFVI----QGGDPT
GTGTGGESCWG--KPFRDEFRPNLSHTG-RGVLSMANSGPNTNKSQFFITFRSCAYLDKK
HTIFGRVVGGFDTLTAMENVESDPKTDRPKEEIRIDSTIVFVDPYEEADAQIAEERRKT
>Brugia_malayi_XM_001895759.1 .
MGKKQHQKDKLYLTTTEWKETYGGHKDDTGKR-MQRALFKRLPITHCSLSLLPFEDPVCS
RDGIIFDLXQIIPYLKKYGVNPVTGKKMTAKELIHLKFDKDSDGNFRCPVTFRVFTPTSH
IVTICQTGNVYSLEAIEELNLKPGHLRDLLTDEPFQRKDIVTLQDPNHLEKFNIEQFHHV
KLDLKTKSQIEAEKKAMEDPK-FYIRRMNNETKEILEKL---AKEYVPSK-----IEKXE
-EEE-----ADELNAAHYSQGRVAAGLTSTMMEPITQQKAAVLDADTVKYARVN---KNG
YVRIITNYGAINLELYCKDVPRACENFIKHCKNGYYNNTKFHRVIRNFMM----QGGDPT
GTGKGGDSIWG--KPFKDEIIRSFSHNQ-RGILSMANQGTDTNKSQFFITFRSCSYLDGK
HSIFGRVVGGTGTLAAIEKVETDEGS-RPIADVLFLNSEIFVDPFEEAEAAVAKERENI
>Caenorhabditis_briggsae_XM_002631157.1 .
MGKKQHQKDKLYLTTSEWKSI-GGHKDDTGTR-LQRAQFKRLPINHCSLSLLPFEDPVCA
RSGEIFELTAIVPYVKKHGKNPCTGKPLTAKDLIHLKFDKGEDGKFRCPVTFRTFTDHSH
ILAIATTGNVYSYEAIQELNLKRNHLKDLLNDVPFTRADIIDLQDPNHLEKFNMEQFLHV
KLDLKTSEEIKKEKEAMKDPK-FYIRRMNNACKSVLDQL---DKEYVPRQ-----NEVEA
-DQT-----ADEINAAHYSQGKVAAGFTSTVMAPVTSNKAAVLDDDTVRYSRVK---KNG
FVRLVTNFGPLNLELYCQKAPKACENFITHCTNGYYNNTKFHRLIKNFML----QGGDPT
GTGHGGESIWG--KPFTDQFVSGFSHDA-RGVLSMANKGSNTNGSQFFITFRPCKYLDRK
HTIFGRLVGGQDTLTTIEKLETEEGTDVPMVNVMIMRAEVFVDPFEEAEKEVQAERAEI
>Caligus_rogercresseyi_BT077188.1 .
MGKKQHQSDKLYLTATEWAHFFGGKKVKRELT-ADEKDYRRLPLDHCSLSLQPFSNPYCD
SEGHIFDLASIVPFMKKYKLNPISGGPLQAGDLLKLQFTKNSKGAFHCPVLYKVFNNHSH
VAAIRTTGNVFSFEAIQELNIKTKNWKDLLNDEPFTRSDIIIIQDPKDFEKFNLANYYHI
KHKVRLEDDDIL--RAKTDPK-ARIKNANAETQDTLKEL---EDTYVEEN-----DKNVD
-KAA--TVKADKINAAHYSTGKVAASFTSTACARETVSEPAILEDDIVRYGRLK---KSG
YVRIVTNLGNINLELNCVHVPKACENFMKLCQKGYYNQTKFHRSIRHFMI----QGGDPK
GNGTGGESFWG--SPFKDEFKPFLSHTG-RGILSMANSGPDSNKSQFFITFRSCKHLDKK
HSIFGKVVGGMETLSAMERIETDNK-DRPIEDILIQRAVVFVDPFTEIDEALAAERAQE
>Canis_familiaris_XM_855459.1 .
MGKRQHQKDKMYITCAEYTHFYGGKKPD-----IPQANFRRLPFDHCSLSLQPFAYPVCT
PEGIVFDLLNIVPWLKKYGTNPSNGEKLDGRSLIKLNFAKNKEGKYHCPVLFTVFTNNTH
IVAIRTTGNVYTYEAVEQLNIKAKNFRDLLTDEPFSRQDIITLQDPTNLDKFNVSNFFHV
KNNIKITDPDEE--KAKQDPS-YYLKNTNAETRETLQEL---YKEFKGDE-----VLAAT
-MRVPEKKKVDKLNAAHYSTGKVSASFTSTAMVPETTHEAAAIDEDVLRYQFVK---KKG
YVRLHTNKGDLNLELHCDMTPKTCENFIKLCKKQYYDGTIFHRSIRNFVI----QGGDPT
GTGTGGESYWG--KPFKDEFRPNLSHTG-RGVLSMANSGPNANKSQFFITFRSCAYLDKK
HTIFGRVVGGFDTLTAMENVESDPKTDRPKEEIRIDSTTVFVDPYEEADAQIAEERKRT
>Ciona_intestinalis_XM_002120964.1 .
MGKRQHQGDKMYITSKEWAAFYGGHKKT-----VQNSDFRRLPFFCCSISLQPVENPMCT
KEGHVFDLLNIVPWLRKYGTNPITGEKMEAKSLIKLTFHKNADGKYHCPVVFKVFNKNTH
IVAISTTGNVFSYDAIDQLNIKPKNWKELLTDDKFTREDIITIQDPTKLDKFNLQTFYHL
KHNQKLPD-DDL--KARADPK-YYMKTTNAETSQTLQQL---YSEYKGDE-----ILREK
-ATAP-KAKIDKFNMSNRSTGHVSASFTSTARAPEVEHVTVARDEDEVRYEFVK---KKG
YVRLTTNVGEINLELHCDITPKTCENFIKLCKKGFYDGTVFHRLIRNFMI----QGGDPS
GNGRGGESAWG--EPFKDEFRFNLSHSE-RGILSMANSGPDTNKSQFFITFRSCKHLDRK
HTVFGRVVGGLSTLVRMEEIKTEKKTDVPLERIELQKATVFVDPYEEADETLAELRRKE
>Culex_quinquefasciatus_XM_001853925.1 .
MGKKQHQKDKMYLTYTEWSEFYGGHKPDSVE--NEQIKFKRLPFDHCCLTMVPFEHPYCD
KDGNVFELAAIIDFIKHFKVNPVTGAPLDGKSLIKLNFTKNHEGQYHCPTLFKPFTKNSH
IVVNGKTGNVFSYEATEQLNAKAKNWKDLLDDTPFTRKDIITIQDPSNLEKFNISNFHHI
KKKLRVETEEER--AERKDPQ-GRLKTISMETREILTQL---EKDYKAPE-----EKSSE
-HKV-----ADKFNAAHYSTGAVAAAFTSTSMVPVLNHEAAIIEEDVIRYERVK---KKG
YVRLLTNFGALNFELYCDQVPKTCENFLKHCASGYYNGCIFHRSIRNFMI----QGGDPT
GVGNGGASIWG--TKFADEIKPNLTHAG-RGILSMANSGPNTNGSQFFITYRSCRHLDGK
HTIFGKLVGGLEALTEMEHIEVDNR-DRPIENIFIQRVQVFVDPFQEADEQLAKARTDE
>Drosophila_ananassae_XM_001960858.1 .
MGKRQHQKDKMYLTYTEWSELYGGKKVESLE--NDHVKFKRLPFEHCCITMAPYEMPYCD
LQGNVFEYEAILNFLKTFKINPITGQKMDSKALVKLNFHKNANDEYHCPALFKPFSKNSH
IVAVAPTGNVYCWEAIEQLNIKTKNWKDLVDDTPFQRKDIITIQDPQRLEKFDISTFHHI
RKNLRVLTEEEQ--LERKDPASGRIKTMNLETKETLAQL---EKDYQPTE-----EEAST
-SKRT----ADKFNAAHYSTGAVAASFTSTAMVPVSQIEAAIIDDDLVKYERVK---KKG
YVRLNTNLGPLNLELYCDQTPRACDNFIKHCATGYYNNVMFHRSIRNFIV----QGGDPT
GSGSGGESIWG--KKFEDEFKPNLTHTG-RGVLSMANSGPNTNGSQFFITYRSCKHLDGK
HTIFGKLVGGLDTLQKMENIEVDNK-DRPIEDIIIESSQVFVNPFAEAAEQLAKEREEE
>Drosophila_erecta_XM_001975339.1 .
MGKRQHQKDKMYLTYTEWSELYGGKKVESLE--NDHVKFKRLPFEHCCITMAPYEMPYCD
LQGNVFEYEAILKFLKTFKVNPITGQKMDSKSLVKLNFHRNANDEYHCPALFKPFSKNSH
IVAVATTGNVYCWEAIDQLNIKTKNWKDLVDDTPFQRKDIITIQDPQKLEKYDISTFHHI
KKNLRVLTEEEQ--QERKNPASGRIKTMNLETKETLAQL---QQDYQPAE-----EEPST
-SKRT----ADKFNAAHYSTGAVAASFTSTAMVPVSQIEAAIIDDDLVKYERVK---KKG
YVRLNTNLGPLNLELFCDQTPRACDNFIKHCANGYYNNVMFHRSIRNFIV----QGGDPT
GSGSGGESIWG--QKFEDEFKPNLTHTG-RGVLSMANSGPNTNGSQFFITYRSCKHLDGK
HTIFGKLVGGLDTLQKMENIEVDNK-DRPIEDIIIESSQVFVNPFAEAAEQLAKEREEE
>Drosophila_grimshawi_XM_001987769.1 .
MGKRQHQKDKMYLTYTEWSEFYGGKKTESLE--NEHIKFKRLPFGNCCITMAPFEMPYCD
LNGNVFEYEAILTFLKKFKLNPITGQKIDSKSLIKLNFHKNANDEYHCPALFKPFSKNSH
IVAVGTTGNVYCWEAIDQLNIKTKNWKDLIDDTPFQRKDIITIQDPQHLEKYDISKFYHI
RKNLRVLTEEEQ--LERKDPQ-GRIKTMNLETKETLAQL---QKDYQPAE-----EIPSG
-SRRT----ADKFNAAHYSTGAVAASFTSTAMMPVSQIEAAIIDDDLVKYERVK---KKG
YVRLNTNFGPLNLELYCDQAPRTCDNFIKHCADGYYNNVLFHRSIRNFII----QGGDPT
GTGSGGKSIWG--NMFEDEFKPNLTHTG-RGVLSMANSGPNTNGSQFFITYRSCKQLDGK
HTIFGKLVGGLETLQKMENIEVDNK-DRPIEDIIIENSQVFVNPFEEAVEQLAKERAEE
>Drosophila_melanogaster_CG7747_NM_137269.2 .
MGKRQHQKDKMYLTYTEWSELYGGKKVESLE--NDHVKFKRLPFEHCCITMAPYEMPYCD
LQGNVFEYEAILKFLKTFKVNPITGQKMDSKSLVKLNFHRNANDEYHCPALFKPFSKNSH
IVAVATTGNVYCWEAIDQLNIKTKNWKDLVDDTPFQRKDIITIQDPQKLEKYDISTFYHI
KKNLRVLTEEEQ--QERKNPASGRIKTMNLETKETLEQL---QQDYQPAE-----EEAST
-SKRT----ADKFNAAHYSTGAVAASFTSTAMVPVSQIEAAIIDDDLVKYERVK---KKG
YVRLNTNLGPLNLELFCDQTPRACDNFIKHCANGYYNNVMFHRSIRNFIV----QGGDPT
GSGSGGESIWG--KKFEDEFKPNLTHTG-RGVLSMANSGPNTNGSQXFITYRSCKHLDGK
HTIFGKLVGGLDTLQKMENIEVDNK-DRPIEDIIIESSQVFVNPFAEAAEQLAKEREEE
>Drosophila_mojavensis_XM_002005064.1 .
MGKRQHQKDKMYLTYTEWSEFYGGKKVESLE--NEHIKFKRLPFGNCCITMAPFETPYCD
PNGNVFEYEAILTFLKAFKVNPITGQKMDSKSLLKLNFYKNANDEYHCPALFKPFSKNSH
IVAVGTTGNVYCWEAIDQLNIKTKNWKDLIDDTPFQRKDIITIQDPQHLEKFDISKFYHI
KKNLRVLSAEEQ--LERKDPQ-GRIKTMNMETKETLAQL---QKDYQPAE-----EAPTS
-SKRT----ADKFNAAHYSTGAVAASFTSTAMVPVSQIEAAIIDDDLVKYERVK---KKG
YVRLNTNFGPLNLELYCDQTPRACDNFIKHCADGYYNNVLFHRSIRNFII----QCGDPT
GTGAGGKSIWG--KMFEDEFKPNLSHTG-RGILSMANSGPNTNGSQFFITYRSCKQLDGK
HTIFGKLVGGLETLQKMENIEVDNK-DRPIEDIIIENAQVFVNPFEEAVEQLAKERAEE
>Drosophila_persimilis_XM_002015953.1 .
MGKRQHQKDKMYLTYTEWSELYGGKKTESAE--NNHVKFKRLPYEHCSITMAPYEMPYCD
LNGNVFEYEAILKFLKTFKINPITGQKMDSKSLVKLNFYKNATDDYHCPALFKPFTKNSH
IVAVATTGNVYCWEAIDQLNIKTKNWKDLVDDTPFQRKDIITIQDPQKLEKFDISTFHHI
RKNLRVLTDEEL--LERKDPASGRIKTMNLETKETLAQL---QRDYQPAE-----EAPST
-SKRA----ADKFNAAHYSTGAVSASFTSTAMMPVSQIEAAIIDDDLVKYERVK---QKG
YVRLNTNFGPLNIELYCDQIPRACDNFIKHCADGYFNNVLFHRSIRNFIV----QGGDPT
GTGSGGESIWG--KKFDDEFKPNLTHTG-RGVLSMANSGPNTNGSQFFITYRSCKHLDGK
HTIFGKVVGGLDTLQKIENIEVDNK-DRPIEDIIIENAQVFVNPFADAAEQLAKERENE
>Drosophila_pseudoobscura_XM_001360430.2 .
MGKRQHQKDKMYLTYTEWSELYGGKKTESAE--NNHVKFKRLPYEHCSITMAPYEMPYCD
LNGNVFEYEAILKFLKTFKINPITGQKMDSKSLVKLNFYKNATDDYHCPALFKPFTKNSH
IVAVATTGNVYCWEAIDQLNIKTKNWKDLVDDTPFQRKDIITIQDPQKLEKFDISTFHHI
RKNLRVLTDEEL--LERKDPASGRIKTMNLETKETLAQL---QREYQPAE-----EAPST
-SKRT----ADKFNAAHYSTGAVSASFTSTAMMPVSQIEAAIIDDDLVKYERVK---QKG
YVRLNTNFGPLNIELYCDQIPRACDNFIKHCADGYFNNVLFHRSIRNFIV----QGGDPT
GTGSGGESIWG--KKFDDEFKPNLTHTG-RGVLSMANSGPNTNGSQFFITYRSCKHLDGK
HTIFGKVVGGLDTLQKIENIEVDNK-DRPIEDIIIENAQVFVNPFADAAEQLAKERENE
>Drosophila_sechellia_XM_002034074.1 .
MGKRQHQKDKMYLTYTEWSELYGGKKVESLE--NDHVKFKRLPFEHCCITMAPYEMPYCD
LQGNVFEYEAILKFLKTFKVNPITGQKMDSKSLVKLNFHRNANDEYHCPALFKPFSKNSH
IVAVATTGNVYCWEAIDQLNIKTKNWKDLVDDTPFQRKDIITIQDPQKLEKYDISTFHHI
KKNLRVLTEEEQ--QERKNPASGRIKTMNLETKETLEQL---QQDYQPAE-----EEAST
-SKRT----ADKFNAAHYSTGAVAASFTSTAMVPVSQIEAAIIDDDLVKYERVK---KKG
YVRLNTNLGPLNLELFCDQTPRACDNFIKHCANGYYNNVMFHRSIRNFIV----QGGDPT
GSGSGGESIWG--KKFEDEFKPNLTHTG-RGVLSMANSGPNTNGSQFFITYRSCKHLDGK
HTIFGKLVGGLDTLQKMENIEVDNK-DRPIEDIIIESSQVFVNPFAEAAEQLAKEREEE
>Drosophila_virilis_XM_002050168.1 .
MGKRQHQKDKMYLTYTEWTEFYGGKKVESLE--NEHIKFKRLPFGNCCITMAPFEMPYSD
LNGNVFEYEAILTFLKAFKVNPITGQKMDSKSLIKLNFHKNANDEYHCPALFKPFSKNSH
IVAVGTTGNVYCWEAIDQLNIKTKNWKDLVDDTPFQRKDIITIQDPQHLEKFDISKFYHI
KKNLRVLTAEEQ--LERKDPL-GRIKTMNMETKETLAQL---QKDYQPAE-----EAPSG
-SKRT----ADKFNAAHYSTGAVAASFTSTAMMPVSQSEAAIIDDDLVKYERVK---KKG
YVRLNTNFGPLNLELYCEQTPRACDNFIKHCADGYYNNVLFHRSIRNFII----QGGDPT
GTGAGGKSIWG--KMFEDEFKPNLSHTG-RGMLSMANSGPNTNGSQFFITYRSCKQLDGK
HTIFGKLVGGLETLQKMENIEVDNK-DRPIEDIIIENAQVFVNPFEEAVEQLAKERAEE
>Drosophila_willistoni_XM_002061395.1 .
MGKRQHQKDKMYLTYTEWGELYGGKKVESLE--NDHVKFKRLPYEHCSITLAPYEVPYCD
LQGNVFEYEAVLKFLKTFKVNPITGQKMDAKTLVKLNFHKNANDEYHCPALFKPFTKNSH
IVAVAPTGNVYCWEAIDQLNIKTKNWKDLIDDTPFQRKDIITIQDPQKLEKFDISTFHHI
RKNLRVLTEEEE--LERKDPSSTRIKTMNLETKETLAQL---KKDYQPAE-----EKAST
-SRPV----ADKFNAAHYSTGEVAASFTSTAMMPVLQSEAAIVDDDLVKYERVK---KKG
YVRLTTNLGPLNLELYCDQTPRACDNFIKHCADGYYNGVHFHRSIRNFIV----QGGDPT
GTGSGGESIWK--KQFEDEFKPNLTHTG-RGVLSMANAGPNTNGSQFFITYRSCKHLDGK
HTIFGKLVGGLDTLQKMEIIEVDNK-DRPIEDIIIEKTEVFVNPFAEAVEQLAKERAAE
>Drosophila_yakuba_XM_002092196.1 .
MGKRQHQKDKMYLTYTEWSELYGGKKVESLE--NDHVKFKRLPFEHCCITMAPYEMPYCD
LQGNVFEYEAILKFLKAFKVNPINGQKMDSKSLVKLNFHRNANDEYHCPALFKPFTKNSH
IVAVGTTGNVYCWEAIDQLNIKTKNWKDLVDDTPFQRKDIITIQDPQKLEKYDISTFHHI
KKNLRVLTEEEQ--LERKNPASGRIKTMNLETKETLAQL---QQDYQPAE-----EEPST
-SKRT----ADKFNAAHYSTGAVAASFTSTAMVPVSQIEAAIIDDDLVKYERVK---KKG
YVRLNTNLGPLNLELFCDQTPRACDNFIKHCANGYYNNVMFHRSIRNFIV----QGGDPT
GSGSGGESIWG--KKFEDEFKPNLTHTG-RGVLSMANSGPNTNGSQFFITYRSCKHLDGK
HTIFGKLVGGLDTLQKMENIEVDNK-DRPIEDIIIESSQVFVNPFAEAAEQLAKEREEE
>Equus_caballus_XM_001490769.2 .
------------------------------------------------LSLQPFVYPVCT
PEGVVFDLLNIVPWLKKYGTNPSNGE-----------VGAVQAWKYHCPVLFTVFTNNTH
IVAVRTTGNVYAYEAVEQLNIKAKNFRDLLTDEPFSRQDIITLQDPTNLDKFNVSNFFHV
KNNMKITDPDEE--KAKQDPS-YYLKNTNTETRETLQEL---YKEFKGDE-----VLAAT
-MRGPEKKKVDKLNAAHYSTGKVSASFTSTAMVPETTHEAAAIDEDVLRYRFVK---KKG
YVRLHTNKGDLNLELHCDMTPKTCENFIRLCKRQYYDGTIFHRCIRNFVI----QGGDPT
GTGTGGESYWG--KPFKDEFRPNLSHTG-RGILSMANSGPDTNKSQFL------------
-----------------------------------------------------------
>Gallus_gallus_NM_001030653.1 .
MGKRQHQKDKMYITCAEYTQFYGGKKAD-----HPRANFRRISFDHCSLSLQPFEYPVCT
PDGTVFDILSIVPWIKKYGTNPITGEKLDAKSLIKLNFAKNSEGKYHCPVLFTVFTNNSH
IVAIKTTGNVFAYEAVEQLNIKPKCYKDLLTDEPFTRQDIVTLQDTTNLDKFNVSNFFHV
KNNIKVVDPDEE--KAKLDPS-YYLENTNTETRETLLEL---YKEFKGDE-----ILAAT
-MKAPEKKKVDKLNAAHYSTGAVSASFTSTAMVPETTHEAAAIEDDVVRYQYVK---KKG
YVRLHTNKGDLNLELHCDMTPRTCENFIKLCKKNYYDGTIFHRSIRNFVI----QGGDPT
GTGTGGESYWG--KPFKDEFKPNLSHTG-RGILSMANSGPNTNKSQFFITFRSCAYLDKK
HTVFGRVVGGFETLTAMENVESDPKTDRPKEEIRIQATTVFVDPYEEADAQVAAEREKV
>Gasterosteus_aculeatus_BT026642.1 .
MGKRQHQKDKMYITCSEYTHFYGGKRTE-----IPQSDFRRLPFDHCSLSLQPFEYPVCT
DEGVIFDLLSIVPWIKRYGTNPISGEKMEIKSLIKLNMAKNNDGKYHCPVLYNVFTNNSH
FVANKVTGNVFSYEAVDQLNIKTKSFKDLLSDEPFTRKDIIVLQDPTNLDKFNVSSFFHV
KNNLKLLDPDEE--KAKLDPA-YHLKTTNLETRETLAEL---YKDYKGDK-----LLAST
-MKEPAAKKTDKLNAAHYSTGRVSASFTSTAMTPSTTHEADAIADDTVRYRYVK---KKG
YVRLHTNKGDLNLELHCDKVPKAGENFIRLCKKGYYDGTVFHRSIKNFMI----QGGDPT
GTGTGGESFWG--KPFKDEFKPNLSHAG-RGILSMANSGPNTNKSQFFITFRSCIYLDRK
HTVFGRIVGGFEALTAMENVESDPKSDKPKSEIKIITATVFVDPYEEADVQIAAERETE
>Homo_sapiens_NM_148176.2 .
MGKRQHQKDKMYITCAEYTHFYGGKKPD-----LPQTNFRRLPFDHCSLSLQPFVYPVCT
PDGIVFDLLNIVPWLKKYGTNPSNGEKLDGRSLIKLNFSKNSEGKYHCPVLFTVFTNNTH
IVAVRTTGNVYAYEAVEQLNIKAKNFRDLLTDEPFSRQDIITLQDPTNLDKFNVSNFYHV
KNNMKIIDPDEE--KAKQDPS-YYLKNTNAETRETLQEL---YKEFKGDE-----ILAAT
-MKAPEKKKVDKLNAAHYSTGKVSASFTSTAMVPETTHEAAAIDEDVLRYQFVK---KKG
YVRLHTNKGDLNLELHCDLTPKTCENFIRLCKKHYYDGTIFHRSIRNFVI----QGGDPT
GTGTGGESYWG--KPFKDEFRPNLSHTG-RGILSMANSGPNSNRSQFFITFRSCAYLDKK
HTIFGRVVGGFDVLTAMENVESDPKTDRPKEEIRIDATTVFVDPYEEADAQIAQERKTQ
>Hydra_magnipapillata_XM_002163794.1 .
MGKKQHQKDKLYLTTKEWKEEWGGKKDE-----GQIEKFRRLPFNYCSISLQPFEHPLCT
VEGVVFDLLNILPFLKVFKKSPVTGEPMSAKDLIKLTFHKNSKGEYHCPVMYKVFNENST
IVAIKTTGNVFSMEAVEELNLKTKNFKDLLTSEPFTRKDIITIQDPAKLEKFNISNFYHI
KHNMKVIDDDEE--VSKKDPM-YRIRKANLETESTLKEL---EETYKEPK-----ETYLK
SNK-QEENLKKPKYLAHYSTGAMSASFTSTSQDRSNTQQAAALHEDVVRYELVK---KLG
YVRMTTNLGNINLELHCEM-----------------------------------------
------------------------------------------------------------
-----------------------------------------------------------
>Ixodes_scapularis_XM_002408016.1 .
MGKRQHQKDKLYLTTTEWSTIYGGRRTASRE--GESAEFKRLPFDHCALSLQPFEHPLCT
PEGVIYDIMNIVPFIKKYGIDPATGKPIEAKKLVRLNFVKNSEGKYHCPVLYKVFTENSH
IVAIKPTGNVFSYEAVDQLNLRAKNFKDLLTDEPFTRQDIITLQDPGNLEKFNVSRFHHL
KHNLKVVDPEEE--RLKSDPK-YTLRVVSSETRSILDTL---DKEYKPAE-----KTEKV
-VK-----KADKFNAAHYSTGAVAASFTSTVMEPTTQHEPAILADDVVRYSMVK---KKG
YIQLQTTHGNLNLELFCDMVPKTCENFLGLCKKGYYDGTKFHRSIRHFMV----QGGDPT
GTGKGGESLWG--KPFRDEFKPNLVHQG-RGMLSMANEGPDMNKSQFFITYRSCRHLDSK
HSVFGKLVGGLEALNAIESVETDNK-DRPIEDIVLLRAVVFVDPYEEVDEELRKKREEE
>Macaca_mulatta_XM_001088432.1 .
--------------------------PD-----LPQTNFRRLPFDHCSLSLQPFVYPVCT
PDGVVFDLLNIVPWLKRYGTNPSNGEKLDGRSLIKLNFAKNSEGKYHCPVLFTVFTNNTH
IVAVRTTGNVYAYEAVEQLNIKAKNFRDLLTDEPFSRQDIITLQDPTNLDKFNVSNFYHV
KNNVKIIDPDEE--KAKQDPS-YYLKNTNAETRETLQEL---YKEFKGDE-----VLAAT
-MKAPEKKKVDKLNAAHYSTGKVSASFTSTAMVPETTHEAAAIDEDVLRYQFVK---KKG
YVRLHTNKGDLNLELHCDLTPKTCENFIRLCKKHYYDGTIFHRSIRNFVI----QGGDPT
GTGMGGESYWG--KPFKDEFRPNLSHTG-RGILSMANSGPNSNKSQL-------------
-----------------------------------------------------------
>Monodelphis_domestica_XM_001362327.1 .
MGKRQHQKDKMYITCAEYTHFYGGKKPD-----LPQANFRRLPFDHCSLSLQPFEYPVCT
PDGVVFDLLNIVPWIKKYGTNPSTGEKLDAKSLIKLNFTKNNEGKYHCPVLFTVFTNNSH
IVAIRSTGNVYAYEAVEQLNIKTKNYKDLLTDEAFSRQDIVTLQDPTNLDKFNVANFYHV
KNNLRVVDPDEE--KARQDPN-YYLKNTNAETRETLQEL---YKDFKGDE-----ILAAT
-MRAPEKKKVDKLNAAHYSTGKVSASFTSTAMVPETTHEAAAIDDDVVRYRFVK---KKG
YVRLHTNKGDLNLELHCDMTPKTCENFIKLCKKNYYNGTIFHRSIRNFVI----QGGDPT
GTGTGGESYWG--RPFRDEFRPNLSHTG-RGILSMANSGPNCNKSQFFITFRSCAYLDKK
HTIFGRVVGGFDTLTALENVESDPKTDRPKEEIRIESATVFVDPYEEADAQVAEEREKT
>Monosiga_brevicollis_XM_001749460.1 .
MGKNQHSKDRMFITATEWATLYGGKKKES----QLSREFKNLPFDCCALTFQPFSNPVCT
KNGVIYDLVNIVPFIRKYGIDPATGDKIQLKDLIKLNFHKNKDDKYHCPVTFKVFNEHTR
ITAVKTSGHVYAYEAIDQYNVKAKHWHDLMTDEPFKRSDLIDLQDPQHPEKNNFAAFYHV
KNKGQLKDVSQA---GASQPTSQLTAAGNNATSDVMKELDATEASWKTGP----AIHSDT
DFTRGLEDAQDNDHAAHYSTGEVSASFTSTHMSVRTRNRAAALEDDVVRYGRIK---GKG
YVRLKTSFGDINLELYCEQVPKTCENFLLLCRRGYYNNTIFHRLIRNFMI----QGGDPT
GTGKGGESAFADGKPFKDEFVHHLSHKG-RGVLSMANAGPNTNRSQFFLTFRSCQHLDKK
HTVFGQVVGGMDTLNDMERVPTD-DSDHPQEEIKILKTEIFEDPFAAAEEAAVKERAEA
>Mus_musculus_NM_144954.2 .
MGKRQHQKDKMYITCAEYTHFYGGRKPD-----ISQTSFRRLPFDHCSLSLQPFVYPVCT
PEGVVFDLLNIVPWLKKYGTNPSTGEKLDGKSLIKLNFAKNSEGQYHCPVLYSVFTDNTH
IVAIRTTGNVYTYEAVEQLNIKAKNLRDLLTDEPFSRQDIITLQDPTNLDKFNVSNFFHV
KNNMRIIDPDEE--KAKQDPS-YYLKNTNSETRETLQEL---YKEFKGDE-----ILAAT
-MRPPEKKKVDQLNAAHYSTGKVSASFTSTAMVPETTHEAAVIDEDVLRYQFVK---KKG
YVRLHTNKGDLNLELHCDLTPKTCENFIKLCKKQYYDGTIFHRSIRNFVI----QGGDPT
GTGTGGESFWG--KPFKDEFRPNLSHTG-RGVLSMANSGPNTNKSQFFITFRSCAYLDKK
HTIFGRVVGGFDTLTAMENVESDPKTDRPKEEVLICTTTVFVDPYEEADAQIAQERKKT
>Nasonia_vitripennis_XM_001602905.1 .
MGKRQHQKDKMYLTYTEWTTLYGGKMSGTSSETSEDTTFRRLPFDHCCLSLQPFEHPYCD
AQGNIFELEALLPYVKHFKHNPVTGKPLDIKSLTKLNFFKNAEGEYHCPVLFKIFSKHSH
IVAVKTTGHVFSFEAVEQLNIKTKNWKDLINDEPFVRKDLITIQDPTDARKFNLSTFHHI
KNNLRIEDEEVV--KERNNPN-AKLKTVSMETKEILSEL---ERDYKPAQ-----ESKVV
-NK----TKADKFNAAHYSTGAAAAGLTSTVMPRVTTLEAAVLEEDVVRYERVK---KKG
YVKIITNFGPLNLELHCDMVPKTCENFMKHCQNGYYNGTKFHRSIRNFMV----QGGDPT
NTGNGGKSIWG--KPFEDEFKPNLVHQG-RGILSMANSGTNTNGSQFFITYRSCRHLDNK
HTIFGKIVGGLETLNAIEKIEVDNK-DRPIEDIVIQAVQIYVDPYEEADEQLAAERAAE
>Onchocerca_volvulus__AJ000917.1 .
MGTRQHQKDKLYLTTTEWKETYGGHKDDTGRR-MQRALFKRLPITHCSLSLLPFEDPVCS
QDGIIFDLTQIIPYLKKYGVNPVTGKKMAAKELIHLKFDKDSDGNFRCPVTFRVFTPTSH
IVTICQTGNVYSLEAIEELNLKPGHLKDLLTDEPFQRKDIIVLQDPNHLEKFNIEQFHHI
KLDLKTKSEIKAEKKAMKDPK-FYIRRMNNETKEILKKL---EKEYIPTK-----IEQIE
-EE-----TVDELNAAHYSQGRVAAGLTSTTMEPITYQKAAILDADTVKYARVN---KNG
YVRILTNYGAINLELFCKDAPRACENFIKHCKNGYYNKTKFHRIIRNFIM----QGGDPT
GTGKGGDSIWG--KPFKDEVISSLSHDQ-RGILSMANQGTDTNKSQFFITFRSCSYLDGK
HTIFGRVVGGTETLNAIEKIETDESS-RPIIDVIFLNAEIFVDPFEEAEIAVEKERENI
>Oryctolagus_cuniculus_XM_002719723.1 .
MGKRQHQKDKMYITCAEYTHFYGGKKPD-----LPQSNFRRLPFDHCSLSLQPFVYPVCT
PEGVVFDLLNIVPWLKKYGTNPSTGEKLDGRSLIKLNFAKNSEGKYHCPVLFTVFTNNTH
IVAVRTTGNVFAYEAVEQLNIKAKNFRDLLTDEPFSRQDIITLQDPTNLDKFNVSNFFHV
KNNIKIVDPDEE--KARQDPC-YYLKNTNAETRETLQEL---YKEFRGDE-----VLAAT
-TRVPEKQKVDKLNAAHYSTGKVSASFTSTAMVPETTHEAAAIDEDVLRYRFVK---KKG
YVRLHTNKGDLNLELHCDLTPKTCENFIKLCKKQYYDGTIFHRSIRNFVI----QGGDPT
GTGTGGESYWG--KPFKDELRPNLSHTG-RGILSMANSGPNSNKSQFFITFRSCAYLDKK
HTIFGRVVGGFDTLTAMENVESDPKTDRPKEDVRIEAATVFVDPYEEADAQIAEERKKT
>Pan_troglodytes_XM_515004.2 .
MGKRQHQKDKMYITCAEYTHFYGGKKPD-----LPQTNFRRLPFDHCSLSLQPFVYPVCT
PDGIVFDLLNIVPWLKKYGTNPSNGEKLDGRSLIKLNFSKNSEGKYHCPVLFTVFTNNTH
IVAVRTTGNVYAYEAVEQLNIKAKNFRDLLTDEPFSRQDIITLQDPTNLDKFNVSNFYHV
KNNMKIIDPDEE--KAKQDPS-YYLKNTNAETRETLQEL---YKEFKGDE-----ILAAT
-MKAPEKKKVDKLNAAHYSTGKVSASFTSTAMVPETTHEAAAIDEDVLRYQFVK---KKG
YVRLHTNKGDLNLELHCDLTPKTCENFIRLCKKHYYDGTIFHRSIRNFVI----QGGDPT
GTGTGGESYWG--KPFKDEFRPNLSHTG-RGILSMANSGPNSNKSQFFITFRSCAYLDKK
HTIFGRVVGGFDVLTAMENVESDPKTDRPKEEIRIDATTVFVDPYEEADAQIAQERKTQ
>Pediculus_humanus_XM_002429488.1 .
MGKRQHQKDKMYLTSSEWVTLYGGKKAGSLT--DNSLKYRRLPFDHCCLCLKPFVHPYCD
SSGNVFDLQAVVPYLKKFKKNPVTGESLDAKSLTKLKFHKNAAGEYHCPVLFKTFNKQSH
IVAIKKTGNVFSHEAVEQLNIKNKNWKDLLNSEPFERKDIIVIQDPNNIDKFNISNFHHV
KNDLKIVDEDTL--LKEEDPN-SRLKFINNEAKAILGEL---NEKYKPPD-----IEIN-
--KKEEKKIADKFNAAHYSTGKVAASFTSTAMVPETKHEAAVIEESTLRYEKIK---KKG
YVRLVTNFGHLNVELYCDLVPKVCENFLKHCLNNYYDDTKFHRSIRNFMI----QGGDPT
GTGTGGQSIWG--KPFEDEFKPNLTHNG-RGILSMANSGSNTNKSQFFITYRSCKHLDNK
HTVFGKVVGGLETLTIMENIETDNK-DRPIQDIIILKTQVFVDPYQEADDLLQKEREEA
>Philodina_roseola_EU637020.1 .
MGKKQHQSDKLYLTX-EWKNSFGGFKGTN----RATGDFRRLPFSCCSITFLPVENPYCT
PDGIIFELAAIVPFLKKFGRNPVTGEKLEAKQLFKINFHRNAKDEIHCPITFKVLTESSH
IVAIRTSGNVYSYDAIDRLNLKTNSFNDLMTNEPFTRNDIVTIQDPKNLDKFNIQSFAHL
KNDWKLDDEDEK--ARRTDPT-YFLKSINHETAATLEEM--KTTSSGEFAEKSATSVYGS
KQAKPAKQQLDPTSMATYSTGRVAASFTSTSMDPVTVMEAAVRDENEIRYTRVRNSKKKG
YARLVTNLGTINLELDC-------------------------------------------
------------------------------------------------------------
-----------------------------------------------------------
>Salmo_salar_NM_001173961.1 .
----------MYITCAEYTHFYGGKRSE-----IPKSNFRRLPFDHCSLSLQPFEYPMCT
PEGIVFDLLSIVPWIKKFGTNPISGEKLEAKSLIKLNFAKNNDGKYHCPVLYTVFTNNSH
IVTNKLTGNVFSHEAVEQLNVKTKSYRDLLSDEPFTRQDIITLQDPTNLDKFNVSDFFHV
KNNLKVLDPDEE--KAKLDPG-YHLNSTNLETRETLAEL---YKDYKGDA-----LLAST
-MKEPQAKKTDKLNAAHYSTGRVSASFTSTAMTPATEHTADAISDDKVRYSYVK---KKG
YVRLHTNKGDINLELYCDKVPKAGENFTKLCKKNYYDGTVFHRSIRNFMI----QGGDPT
GTGLGGESFWG--KPFKDEFRPNLSHTG-RGVLSMANSGPNTNKSQFFITFRSCPYLDRK
HTVFGRVVGGFEALTAMENIEADPKTDKPKSEIKLLSATVFVDPYEEADAQIAAERQKD
>Schistosoma_japonicum_FN317263.1 .
------------------------------------------------------------
-------------------------QKMKMSELIKLNFHRNSDGKFHCPVTFKVFNENTH
IVAIKPTGNVYSFDAVQRLNLKANNFFDLLNSETFTKDDIITIQDPTQLEKFNISAFYHV
KNK-------EE--AQNDGNV-VVIRSLNQETKETLAEL---SKEISIPDY----MYSAK
KASLESGKKRDIFNTATYSTGRAAASLTSTVMEPVTKIEPAILEDDVVRYKYVK---KKG
YVSLITSHGKLNLELHCDLVPKTCENFLRHCTAGYYNDTTFHRLIRYFILLFSIQGGDPS
GTGFGGDSVWG--GSFPDEFVPNLSHDA-RGVVSMANSGPNTNKSQFFITFRQCKHLDRK
HTVFGKVVGGLDFLGKIEMMETD-KDDRPLEDIQILNCEVYVDPFKDIDEMLIRER---
>Schistosoma_mansoni_XM_002573514.1 .
MGKKQHQKDKLYITCTEWSTLYGGKRAT-----DSGRQFKRLPFHCCSISFQPFLNPYCT
KEGIVFDLENILPFLKKHGINPVTGLKMKMSELIKLNFHRNSDGKFHCPVTFKVFNENTH
IVAIKPTGNVYSFDAVQRLNLKANNFLDLLNSESFTKDDIITIQDPTQLEKFNISAFYHV
KNK-------EE--EQNEGNV-VVIRSLNQETKETLAEL---PKEIPVPDY----MYSTR
KNSLDTGKKRDVFNTATYSTGRAAASLTSTVMEPVTKIEPAILEDDVVRYKYVK---KKG
YVSLVTSHGKLNLELHCDLVPKTCENFLRHCSSGYYNDTSFHRLIRYFIV----QGGDPS
GTGFGGDSAWG--GSFADEFVPNLSHDT-RGVVSMANSGLNTNRSQFFITFRKCKHLDRK
HTVFGKVVGGLDFLGKIEMMETD-KDDRPLEDIQIINCEVYVDPFKDVDEMLSKERA--
>Sus_scrofa_AK239286.1_AK351932.1 .
MGKRQHQKDKMYITCAEYTHFYGGKKPD-----IPQTNFRRLPFDHCSLSLQPFAYPVCT
PEGIVFDLLNIVPWLKKYGTNPSNGEKLDGRSLIKLNFAKNSEGKYHCPVLFTVFTNNSH
IVAIKTTGNVYAHEAVEQLNIKAKNFRDLLTDEPFSRQDIITLQDPTNLDKFNVSNFFHV
KNNMKIVDPDEE--KAKQDPS-YYLKNTNTETRETLQEL---YKAFQGDE-----VLAAT
-MRVPEKTKVDKLNAAHYSTGKVSASFTSTAMVPETTHEAAAIDEDVLRYQFVK---KKG
YVRLHTSHGDLNLELHCDLTPKTCENFIKLCKKQYYDGTVFHRSIRNFVI----QGGDPT
GTGTGGESYWG--KPFKDEFRPNLSHTG-RGILSMANSGPNTNKSQFFITFRSCAYLDKK
HTIFGRVVGGFDTLTAMENVESDPKTDRPKEEIRIDSTTVFVDPYEEADAQIAEERKKT
>Taeniopygia_guttata_XM_002198874.1 .
MGKRQHQKDKMYITCAEYTQFYGGKKAD-----LPRTNFRRLSFDHCSLSLQPFEYPVCT
PDGTVFDILSIVPWIKKYGTNPITGEKLDAKSLIKLNFSKNSEGKYHCPVLFTVFTNNSH
IVAIKTTGNVFAYEAVEQLNIKPKSYKDLLTDEPFTRQDIVTLQDPTNLDKFNVSNFFHV
KNNIKVIDPDEE--KAKLDPS-YYLKNTNTETRETLLEL---YKEFKGDD-----ILAAT
-MKAPEKKKVDKLNAAHYSTGAVSASFTSTAMVPETTHEAAAIEEDVVRYQYVK---KKG
YVRLHTNKGDLNLELHCDMTPRTCENFIKLCKKNYYDGTIFHRSIRNFVI----QGGDPT
GTGTGGESYWG--KPFKDEFKPNLSHTG-RGVLSMANSGPNTNKSQFFITFRSCAYLDKK
HTVFGRVVGGFETLTAMENVESDPKTDRPKEEIRIETTTVFVDPYEEADAQVAAEREKF
>Tetraodon_nigroviridis_CR721457.2 .
MGKRQHQKDKMYITCTEYTNFYGGKRAE-----IPKTNFRRLPFDHCSLSLQPFEYPVCT
EEGVIFDLMSIVPWIKKYGTNPISGEKLEAKSLIKLNFTKNNDGKYHCPVLYNVFTNNSH
IVANKVTGNVFSHEAVEQLNFKTKSLKDLLTDEPFARKDIITLQDPTNLDKFNVSSFFHV
KNELKLLDPDEE--KAKLDPA-YHLKSTNMETRETLAEL---YRDYKGDQ-----LLAFT
-SKEPETKKTDKLNAAHYSTSRVGASFTXTAMTPIPVHEADALADDTVRYQYVK---KKA
YVRLHTNKEDLNIELHCDKVPKAEENFIRLCKKGYYDDTSFHRSIRNFMI----QGGDPT
GTGTGGESFWG--KPFKDEFRPNLSHAG-RGVLSMANSGPNTNKSQFFITFRSCTYLDRK
HTVFGRVVGGFETLTAMENVETHSKTDKPKTEIKILHTSVFVDPYEEADAQITAEREKE
>Tribolium_castaneum_XM_966143.1 .
MGKRQHQKDKMYLTYTEWTTLYGGKKSGYTT--AEEDYFKRLPFDHCCLSLQPWEIPYCD
LDGNIFDLEPLLPFLKKFKINPVTGKPLDFKSLVQLNFHKNEEGEFECPVLYKQFTKSSH
IVAIATTGNVYLMEAVEQLNIKNKNWKDLISDTPFERKDIIMLQDPLDLNKFNISNFHHV
KNNLRIETEEEI--KEKNDPQ-GHLKNVNPETKYTLEEL---KRDYKEPT-----IEINK
---VEVKEKADKFNAAHYSTGAVAASFTSTAMVPRLVHEAAVKHEDEVRYDRVK---KKG
YVRLITNLGPLNLEIYCDEVPRASENFIRHCASGYYNGTKFHRSIRNFMV----QGGDPT
GTGTGGESIWG--KKFVDEFRPNLQHVG-RGVLSMANSGKNTNGSQFFITYRSCKHLNNK
HTIFGRLVGGMETLNEMEKIEVDNK-DKPIEDIVLIRAQVFVNPFEEADEQLAKEREEE
>Trichoplax_adhaerens_XM_002115311.1 .
MGKKQHQKDKMYITSNEWTTFYGGKR-------KENAEFRRLPFDCCSLSLQPFEYPVCT
SEGIIFDLLNIVPYLKKYGHNPITGQVLDPKSLTKLVFHKNSEGSYHCPVTFKVFTKNSH
IIAIKTSGNVFSYEAVERLNFKPKHFRDLINDEPFKRGDVITIQDPTKLDKFNISDFHYI
KNNLKLVDEERI--KAKEDPK-YYLNYCNPETEDILSQL---TKDKEEDL-----STKQT
-VYRLVSISYYGLSTAHYSTNAMAASFTSTAVVPETKQKAAIISDEIVRYQKVK---SKG
YVRLQTNFGNLNLELHCDLVPRACENFIKLCKSRYYNDTIFHRLIRNFMF----QGGDPT
GTGKGGESAFG--RPFKDEFKSNLVHQGCRGVLSMANSGTNTNKSQFFITFRSCRHLDNK
HTVFGKLVGGMDVLNVVERIETD-KNDRPKDEIKLIQATVFVDPFEEVDAAVSC-----
>Xenopus_laevis_NM_001086115.1 .
MGKRQHQKDKMYITCTEYTHFYGGKRPD-----IPKANFRRLPFDHCSLSLQPFEYPVCT
PDGIVFDLLSIVPWIKKYGTNPITGEKLEAKSLIKLNFAKNQDGKYHCPVLFSVFTKNSH
IVAVSKTGNVFSNEAVEQLNIKPKSYKDLLTDEPFTRQDIITLQDPSQLDKFNVSNFYHV
KNNLKVTDPDEE--KARQDPS-YYLKNANMETRETLSEL---YRDFKGDA-----MLAAT
-MKGPEKKTTDKLNAAHYSTGAVSASFTSTAMTPETTHEAAAIAEDTVRYQYVK---KKG
YVRLHTNKGDLNLELYCDKTPKTCENFIKLCKKNYYDGTIFHRSIRNFVI----QGGDPT
GTGTGGESFWG--KPFKDEIKPNLSHTG-RGVLSMANTGPNTNKSQFFITFRSCTYLDKK
HTVFGRVVGGFDTVSAMEKVDTDHKTDRPKEEIRIECTTVFVDPYEEADAQVAAEREKT
>Xenopus_tropicalis_BC158167.1 .
MGKRQHQKDKMYITCTEYTNFYGGKRPD-----IPKSNFRRLSFDHCSLSLQPFEYPVCT
PDGIVFDLLSIIPWIKKYGTNPITGEKLEAKSLIKLNFAKNQDGKYHCPVLFSVFTNNSH
IVAVNKTGNVFSYEAVEQLNIKSKSYKDLLTDEPFTRQDIITLQDPNQLDKFNVSNFHHV
KNNLKVTDPDEE--KARQDPS-YYLKNANMETRETLSEL---YRDFKGDE-----MLAAT
-MKGPEKKTTDKLNAAHYSTGAVSASFTSTAMTPETTHEAAAIAEDTVRYQYVK---KKG
YVRLHTNKGDLNLELYCDKTPKTCENFVKLCKKNYYDGTIFHRSIRNFVI----QGGDPT
GTGTGGESFWG--KPFKDELKPNLSHTG-RGVLSMANTGPNTNKSQFFITFRSCTYLDRK
HTVFGRVVGGFDTLTAMENVDTDTKTDRPKEEIRIESSTVFVDPYDEADAQVAAERE--
>Nematostella_vectensis_XM_001622403.1 .
MGKKQHQKDKLYITNKEWKEEWGGKRPDA----GERAAFRRLPFHCCSLSLQPFEHPLCT
KEGVIFDLVNIVPYLKKYGRNPVTGEPMQVKELIKLHFHKNADGKYHCPVTYKVFNQNTN
IVAIKTSGNVYCLDAVEQLNFKAKNFRDLLTDEAFTRKDVITLQDPSKLDKFNMSNFHHL
KNNLKVLDKDEE--RAKQDPK-YYLNKTNKETESILNEL---DKTFKEPE-----KKKEE
-DRE----MVTDRNAAHFSTGAVAQSFTSTAQDRVTEQEAAVVDEDVVRYREVK---KKG
YVRIQTTHGDLNLELHCEMVPKACENFMKLCAKGYYENTVFHRSIKNFMI----QGGDPT
GTGRGGESAWG--GEFKDEFKPNLIHQG-RGILSMANSGPNTNKSQFFITYRSCRHLDQK
HSVFGRVVGGLETLNAMERIECDEK-DRPKETIKIKKAVVFVDPFAEVDEAVC------
>Amphimedon_CYC4_ACUQ01001851.1 .
MGKKQHQKDKLYLTCTEWSTIYGGKKAG-----MGKSEFKRLPFSCCSLSLQPFEHPLCT
PEGVVFDLMNIVPYLKKYGHSPVTGKVMDAKSLTKLKFHKNNEGDYHCPITLKVFNENTH
IVAIKTSGNVYSYDAIERLNISTKHFRDLIDDTPFKRSDILTIQDPKALDKFDISNFYHV
QNNLLVDEERAK-----KDPT-YCLRVINPEAKAALEGL---YQEYKAPG-----KERED
-KREADSKKCSKLAVAHYSTGAVAQSFTSTVAEVATYNEAGILSQDVVRYSRVK---KKG
YVRLHTNMGDLNLELHCDLVPKTCENFILLCKKGYYDDTVFHRSIRHFMI----QGGDPT
GTGRGGESAWG--KPFDDEFKPQLTHSE-RGILSMANSGPNTNGSQLFITFKSCHHLDRK
HSVFGKLVGGMDVLLKLERVRTD-K-DRPMEEIKVTSASVFVDPFEEVDLQV-------
