# Supplementary material for: Ancient origin of animal U-box ubiquitin ligases
Source: BMC Evol Biol. 2010 Oct 27;10:331. doi: 10.1186/1471-2148-10-331 (PMC3087547; doi:10.1186/1471-2148-10-331)
Supplement: Additional file 6 — UIP5 sequences. Text file containing the aligned sequences in fasta format. Used to generate Figure 7. [file 1471-2148-10-331-S6.TXT]

>Acyrthosiphon_pisum_XM_001950071.1 .
MLMNACDPIFNASIQLDGSCISREDYSVENLISPDAGLRK--RGFLCETFIRPPVS---L
T--FSFPFAFDIKYVVIGTRV-GG----QKSSGFQILAG----RSDNVQKICS-------
------------------------------------------------------------
--------MITEKEAILFHDNS------TDLSR------------------------YG-
NDYDKCCFNISASRNIRS-AEKLSVRIFK-TVNSIP-AISKLEIWGKISC-GVPKEIHQS
ITRNWEE----SIRPK------------------------QIQTKINNVQP---ITKINS
DVFV---MCDDFLDSITYEVMTCPMVFPSGKYVDRTTVEKCIEHDTMYGRTPCDPFTGIP
FTDKLKPMPVPELKGRIDSYLIKHA
>Aedes_aegypti_AAGE02002592.1 .
---NFLDHKLKPSVDCD--AVDDDFHPVSNLIASDQRTLE--GGFMAYSVTKPPVE---I
V--FTLHCPIVVHRLKLWVHM-GA----LKTTSVDVYIQ----NKRGSF-----------
---------------------------------------------------------DKV
-------GCGESQSAEIFEF--------VNNRR---------ISSASALP---DCRTMQF
PLFPTV------GYLLAN-CSIFKLVLKK-TARCVP-VLRKVECWGQPAR-NCSVELKES
IERMWCK----TEEP--------------------------TENVS-SPSS---IPQ-TT
VTAE---IPEELLDELTCDIMTIPMILPSGKTVDQLTIEKHNQQEEKWGRQASDPFTGLI
YTHTRKPIFNPALKSRIDQFLIKHS
>Amphimedon_queenslandica_ACUQ01000793.1 .
-VINSAYDPLLQSYHTS--SLTVDGYGMSNLFSMERAHRS--KGMLLERFIRSPVM---L
SAQFKFPLQLLYILIELRLDI-NDIIKLTVGTSKEVRAI------KNSFSVRRDEG----
--------------------------------------------------------DINS
IIMLVFSDPTK-LDSVCLPEAVPG---SELCTK-------YTNSQRLTVN---NVSQSSP
PLPISTP----IHVGRGVITSDININILHWTGHKPL-LIKSLELWTQLPM-NDRRHGDST
IGPCKLFEDFKQLLINRETAGCDRCRPAVPLVYNSNIREERGKRKREREKEE--IPINKE
LKLAD--PPLQYMDSITHNLMTLPVLLPSGYYVDQSTVDKSIELDTMNGRPPTDPFTGIP
YTS--RPAFCPLLKTSIDEYV----
>Anolis_carolinensis_AAWZ01033442.1 .
MVINVCLPQFKPRIHCN--QISADGYEVENLISEDLAKRN--RGFRCEYFLKPPVH---V
T--LSFPFNVEIYRINIDVSS-GG---CHNVTGLDIYTST--SSSKPSWAGP--------
---------------------ESLFSAGQPA-----------------------LDKETF
TLVGK--AVLKNQSKVAFSNR-------GFKPR-----PPFHHQMDTPFS---FSGSGSL
DLWNKG------PTSLSS-VSHLKICITHVAGGGLP-CLKKVEVWGQPAK-SCSHEVVDD
VLRVASI----SLAPGVGGQAA---SLPSPMESDVVP-FGNPDSQE---------QKLID
AIQD---IPEEFLDPITLEVMTLPMLLPSGKVIDQGTLEKCNRSEASWGRVPSDPFTGVA
FSQHSQPLAHPSLKARIDHFLLQHS
>Apis_mellifera_XM_001120581.1 .
MLFNFCDPRLRPEIHSD--TINTEGYEVTNLITNSD------KGFLAYACIKPPIN---I
D--ITFLCNVCINHILIWPQV-GS----QKSSGFQLYAK----TSNDTS-----------
---------------------------------------------------------VPY
TLLATG-FLDSTNTGLLFCPSS------IKHET---------ISTPPNFL----------
KLYIKP-----SLRYLTTYINSLRICICK-TKNSVP-ALGKIEVWGTVSP-RCGKDIIAN
ISTLWFEQQ--SCLVES------------------------IQTSENKDSFV--ITDNKE
RLESNLQTPECFLDAITYEIMTQPILLPSGKIIDQSTLLKHEENEAIWGRRLTDPFTGLP
FSENRKPVIASALKIRIDKFLLENS
>Aplysia_californica_AASC02020733.1 .
-MIDFSLGVLGTTVSSD--KVSTDGHEPSNLISTDLRLKR--TGFMTEHFIKPPVN---I
T--FIFPCHISIHQVTAYPSI-GQ----QQSLQFEIFAAA-KPISKAMREG---------
-------------------------------------------------------KKLDK
VLNNP--SSVRSETPPFFYNLAKMSVSNSAQMCFYNPNSNANVQHQSSNIPLPASFENKA
VLRHSK------KELLTA-CSHLCVRITQTRSGSTA-CLSNIAIWGVPSH-SLSNVIRAQ
IQNKYN-----SIFSSSTKCGASA--SGNNGQTS-----DVKQLKS-NPHS-VDAQATNS
QELD---IPEDFVDPITCEVMAVPMLLPSGKNVDMGTLDRFFKSEASFGRKPRDPFTGVE
FTDSCRPLPNGALKIRIDHYLLKHS
>Bos_taurus_NM_001075669.1 .
MVINLCLPQFRPRIYCN--KISADGYEVENLISEDLTKRS--HGFRTEYFIKPPVY---V
T--VSFPFSVEICRINIDLSA-GG---GQNVTGLEMYTSA--LSRGASWNTPEC------
---------------------RTPDPDEPSI-----------------------PDKEAF
TLVGK--VLLKNQSQVVFSHR-------GFKAR-----PPFG-PVEATLP---SPAVVAQ
ELWNKG------ALSLSH-VAHLKICITHVTGGGVP-CIKRLEVWGQPAK-TCSQEVIDS
VLLVASE----SLPQDLSLQA-----PALPMESDCDS-GGQSEGQQ-APSS---LQELAE
VIRD---IPEEFLDPITLEIMPFPMLLPSGKVIDQSTLEKCNRSEATWGRVPSDPFTGVA
FTPHSQPLPHPSLKARIDHFLLQHS
>Branchiostoma_floridae_ABEP02014304.1 .
--MDLSHPALHPRIHCD--KVSADGYDITNLVSADLRVRA--RGFRAEYFIKPPVN---V
I--LSFPFHIHIHRIDIDPCV-GS---NVSL-GLQILTHS--ATSIENWLVDSK------
---------------------PGSTCASLN----------------------STFNPETF
NLVGK--AFLEERKFLCFKNN-------RYSPR-----RPFVGKDFTPGTL--DGNAYIS
NLWQKS------P-ALSR-VSHLMVRIVRTQNASIP-VLRSVRVYGQPSA-TCDKEVI-S
LVYQISQ----SLKSPPNES------TTISVQSP----PSKEEKVQ-DTART-LLKGPSE
ESPG---IPLEYLDEITHELMALPMMLPSGHSVDQSTLDKHSQSEEVWGRPPSDPFTGVP
YTRSSHPIPNTALKVRIDKFLLQE-
>Callorhinchus_milii_FJ185172.1 .
MTLNLCLPHFRPRIHCN--KVCADGYEVSNLISADPQQRA--RGFRSEYFIKPPLD---I
T--VSFPFSSDICRVEVDVSA-GS----QSSIALSIFTC-----SSCGWSDVKG------
---------------------NKDGSSHPPVPAF--------------------SDKDTF
TLVGK--VVLKNHRRVLFRHR-------AFKPR-----APFT-KVQPVVA---DDSVLIQ
DLWSKG------PWSLGG-VRHFRICIAFVSGGHLP-CLKRLSVWGQPAR-SCPLVVIES
LFQVXXX-----------------------------------------------------
VTED---IPEEFLDPITSDIMALPVLLPCGKAVDQSTLEKYLRGEATWGRGPNDPFTGVP
FSRHSKPAPHPVLKARLDSFLLRTA
>Canis_familiaris_AAEX02024288.1 .
MVINLCLPQFRPRIYCN--KISADGYEVENLISEDLTKRS--HGFRTEYFIKPPVY---V
T--VSFPFSVEICRINIDLTA-GG---GQNVTGLEMYTSA--LSSRASWNASEC------
---------------------RTLGPAEPAI-----------------------PDKEAF
TLVGK--VLLKNQSQVVFSHR-------GFKAR-----PPFG-PMEATLP---SPAVVAQ
ELWNKG------ALSLSH-VAHLKICITHVTGSGIP-CIKRLEVWGQPAK-TCSQEVIDS
VMLVASE----SLPQDLALQA-----PALPMESDCDS-GGLPEHQQ-APTS---LQELAE
VIQD---VPEEFLDPITLEIMPCPMLLPSGKVIDQSTLEKCNRSEATWGRVPSDPFTGVA
FTPHSQPLPHPSLKARIDHFLLQHS
>Cavia_porcellus_AAKN02012833.1 .
MVINLCLPQFRPRIHCNK-VISADGYEVENLISEDLTKRS--HGFRTEYFIKPPVY---V
T--VSFPFNVEICRIHVDLTA-GS---GQNVIGLEMYTSA--LSGRSSWSSPEC------
---------------------QPLGTSEPSM-----------------------PDKEAF
TLVGK--VLLKNQSQVVFSHR-------GFKAR-----PPFS-PLEVTAP---SPAIVAQ
ELWNKG------ALSLCH-VAHLRICITHVTGSGVP-CIKRLEVWGQPAK-TCSQELIDS
VLLVASE----SAPQELALQT-----PALPMESDCDP-----EGQQ-APCS---LREMAE
VIRD---VPEEFLDPITLEIMPCPMLLPSGKVIDQSTLEKCNRSEAAWGRVPSDPFTGIA
FTPHSQPLPHPTLKARIDHFLLQHS
>Ciona_intestinalis_XM_002129469.1 .
MSMNFCHLYLSTTITSS--CLCSDGYEAENLLSSTQPN-----GFQAERFARPPAY---I
T--VTFPIPIQLDRITVRPWV-GQ----QCVKDLQLYIAR--IKSN--------------
------------------------ALKSVS------------------------PDEVKY
-KAGR--AVLSTPVEVSFVNK-------HYRAV-----RCLE-KGENEVK---QSGIIVD
VQGN-----------MDG-ILAIKLGIISMLTGTVP-SIGGLSIWGKPSN-KCKRNLANS
VIQKWLQN-Q-NLPQCTL------------INNS----ITVLPTLT-NKDE---SDNESA
DKTE---IPKQFVDPIVCSVMRNPVLLPSGHTVDQHTLDKHIITQSDWGRLPSDPFTGIL
FTEQYKPVPHVALKLQLDSYLLNRK
>Culex_quinquefasciatus_AAWU01004214.1 .
-MYNFSSARLQPSVQCD--SVEDDSYPATNLVSPDPRVLS--EGFMAYSVTKPPVE---L
E--FQLFCPIAIHRIKVWTKL-GT----LKTTCVEILSK----SKNGMF-----------
---------------------------------------------------------HKI
-------GSGESQHADIFEF--------INAKR-----------ETSSDS-----ACARF
DLFPTM------GHLLAS-SSVIKVVLRK-TARCVP-VLRKIEIWGKPAK-HCQQSVKDS
VHKLWIP----TETC-------------------------VHEVTNKELTTEI-RDKIDS
RVQD---VPEEFLDELTCDIMSLPMILPSGKVVDQRTIERCNQQEETWGRQPSDPFTGLI
YTDSRKPKFCAALKSRIDQFLIKHS
>Danio_rerio_BC055603.1 .
MVFNLCLPHFQTSIHCN--KLCADGYDVSNLLSEDLNVRR--RGFKLEYFLRPPVH---V
T--LNFQVQMEVCRLDVELWPWGM-DQGRSSRRIEILTSS--EKS---------------
--------------------------------------------------------GENF
QLVSR--CDLKEELQLSFTHP-------FFKSR-----PPFCDPPPPFVG--------ES
KEFWSP-------RSLSS-VAQLRISIPYS-GAASALGFRSLSIWALPSR-CCSESELKK
IHQAHLN----TLKIN----------PTTPIAT-------KSESFQ-TDSP---------
-------TPEEFLDPLTQELMVLPMILPSGMIIDQSTLEEYEKREATWGRLPNDPFTGVL
FTPSSKPLPNPLLKSRIDRLLLQTG
>Drosophila_ananassae_XM_001955534.1 .
-LINFLNPKLKPSVESD--AVCEDGYTAANLIADDAEQLE--RGFMCFAVCKPPVE---V
V--FDFPKAVDMKVIKLWPAC-GA----LRSTAFELHGR-----HDGIW-----------
---------------------------------------------------------ERV
AFV-R--DLGPGVDSVTFCYQS------DYNSR-----SSS--NSA-TASG--QPQSEK-
VFFFKS------AHKILSSTNSVKVVIRA-TERCPP-VLRKVQMWGLPAR-SLDKADREL
VKSIWSEI---SDPYGQRDAV------------------QANQ-GQRSPPRH--VPELRE
LSTLS--IPEEFLDSITWELMIFPTVLPSGKVVDQSTIDKHSEEEAKWGRQPSDPFTGLE
YTAQRKAILNLALKARIEKFLMEHS
>Drosophila_erecta_XM_001981168.1 .
-LINFLNPKLKPSVESD--AVCEDGYTAANLVADDIEQLE--RGFMCFGVCKPPIE---I
V--FDFPKAVDMKVIKLWPSC-GA----LRSTAFELHGR-----HDGIW-----------
---------------------------------------------------------ERV
AFV-R--DLGRGVDSVTFCYQS------DYNSR----------SSSNSE------QSEK-
VFFFKS------AHKILASTNSVKVVIR-ATERCPP-VLRKVQMWGLPAR-SLDKADREL
VKTIWSEI---SDPYGQRDAA-------------------QTPTGQRSPPRN--VPELRE
QSTLS--IPEEFLDSITWELMIFPTVLPSGKVVDQSTIDKHAEEEAKWGRQPSDPFTGLE
FNAQRKAILNLALKARIEKFLMENS
>Drosophila_grimshawi_XM_001994765.1 .
-LINFLNPKLKPSVECD--AVCEDGYTAANLIADDAEQVE--RGFMCFAVCKPPVE---I
V--FDFPKAIDLKVIKLWPSS-GA----LRSTGFEVHGK-----YDGIW-----------
---------------------------------------------------------ERV
AYV-R--DLPKGMDSVTFCYQS------DYNSR----------SSAAAA----QQHSEK-
VFFFKT------AHKILGTTNSVKIVIRA-TERCPP-VLRKIQMWGLPAR-SLDKADREL
MKTIWSEI---SDPYGLRDQA------------------QQQQAGQRSPSRH--IPELRE
QSSLE--IPEEFLDSITWELMTFPTVLPSGKVVDQSTIDKHAEEEAKWGRLPSDPFTGLE
YTSQRKAILNLAIKARIEKFLMEHS
>Drosophila_melanogaster_BT044264.1 .
-LINFLNPKLKPSVETD--AVCEDGYTAANLVADDVEQLE--RGFMCFAVCKPPIE---I
V--FDFPKAVDMKVIKLWPSC-GA----LRSTAFELHGR-----HDGIW-----------
---------------------------------------------------------ERV
AFV-R--DLGRGVDSVTFCYQS------DYNSR----------SSSNSE------QSEK-
VFFFKS------AHKILASTNSVKVVIR-ATERCPP-VLRKVQMWGLPAR-SLDKADREL
VKTIWSEI---SDPYGQRDAA-------------------QTPTGQRSPPRN--VPELRD
QSTLS--IPEEFLDSITWELMIFPTVLPSGKVVDQSTIDKHAEEEAKWGRQPSDPFTGLE
FNAQRKAILHLALKARIEKFLMENS
>Drosophila_mojavensis_AAPU01011084.1 .
-LINFLNPKLKPSVECD--AICEDGYTAANLISDNEEHIE--RGFMCFAVCKPPVD---I
V--FDFPKAIDLKVIKLWPSS-GA----LRSTGFEVHGK-----YDGIW-----------
---------------------------------------------------------ERV
AYV-R--DLPKGMDSVTFCYQS------DYNSR----------SSAAAA----QQRSEK-
VFFFKT------AHKILGATNSVKIVIRT-TERCPP-VLRKIQMWGLPAR-SLDKADREL
MKTIWSEI---SDPYGLRDQA------------------QQQQAGQRSPSRH--IPELRE
QSRLE--IPEEFLDSITWELMVFPTVLPSGKVVDQSTIDKHSEEEAKWGRLPSDPFTGLE
YTSQRKAILNLALKARIEKFLMEHS
>Drosophila_persimilis_XM_002020506.1 .
-LINFLNPKLKPSVECE--AVCEDGYTADNLIANDGEQLE--RGFMCFAVCKPPVE---I
V--FDLPKAIDMKVIKLWHTS-GA----FRSTAFEVHSK-----YDGIW-----------
---------------------------------------------------------ERV
ANV-R--DLAKGVDSVTFCYQS------DYNSR----------SSAAAA----QQQSEK-
VFFFKT------AHKLLANTNSVKIVIR-ATERCPP-VLRKIQIWGLPAR-SLDKGDREL
MKTIWSEI---SDPFGQRDQA-------------------QHPAGQRSPSR--HIPELRE
QSTLS--LPEEFLDSITWELMIFPTVLPSGKVVDQSTIDKHAVEEGKWGRQPSDPFTGLE
YTSQRKAVMNLALKARIEKFLMENS
>Drosophila_pseudoobscura_XM_001357639.2 .
-LINFLNPKLKPSVECE--AVCEDGYTADNLIANDGEQLE--RGFMCFAVCKPPVE---I
V--FDLPKAIDMKVIKLWHTS-GA----FRSTAFEVHSK-----YDGIW-----------
---------------------------------------------------------ERV
ANV-R--DLAKGVDSVTFCYQS------DYNSR----------SSAAAA----QQQSEK-
VFFFKT------AHKLLANTNSVKIVIRA-TERCPP-VLRKIQIWGLPAR-SLDKGDREL
MKTIWSEI---SDPFGQRDQA-------------------QHPAGQRSPSRH--IPELRE
QSTLS--LPEEFLDSITWELMIFPTVLPSGKVVDQSTIDKHAVEEGKWGRQPSDPFTGLE
YTSQRKAVMNLALKARIEKFLMENS
>Drosophila_sechellia_XM_002037318.1 .
-LINFLNPKLKPSVETD--AVCEDGYTAANLVADDVEQLE--RGFMCFAVCKPPIE---I
V--FDFPKAVDMKVIKLWPSC-GA----LRSTAFELHGR-----HDGIW-----------
---------------------------------------------------------ERV
AFV-R--DLGRGVDSVTFCYQS------DYNSR----------SSSNSE------QSEK-
VFFFKS------AHKILASTNSVKVVIR-ATERCPP-VLRKVQMWGLPAR-SLDKADREL
VKTIWNEI---SDPYGQRDAA-------------------QTPTGQRSPPRN--VPELRE
QSTLS--IPEDFLDSITWELMIFPTVLPSGKVVDQSTIDKHAEEEAKWGRQPSDPFTGLE
FNAQRKAILHLALKARIEKFLMENS
>Drosophila_virilis_AANI01017206.1 .
-LINFLNPKLKPSVECD--AVCEDGYTAANLIADDAEQME--RGFMCFQVCKPPVE---I
V--FDFPKAIDLKVIKLWPSS-GA----LRSTGFEVHGK-----YDGIW-----------
---------------------------------------------------------ERV
AYV-R--DLPKGMDSVTFCYQS------DYNSR----------SSAAAA----QQQSEK-
VFFFKT------AHKILGTTNSVKIVIRA-TERCPP-VLRKIQMWGLPAR-SLDKADREL
MKTIWSEV---SDPYGLRDQA------------------QQQQAGQRSPSRH--IPELRE
QSMLE--IPEEFLDSITWELMVFPTVLPSGKVVDQSTIDKHSEEEAKWGRLPSDPFTGLE
YTSQRKAILNLALKARIEKFLMEHS
>Drosophila_willistoni_XM_002073429.1 .
-LINFLNPKLKPSVECD--AVCEDGYTAANLIADNAEQLE--RGFMCFAVCKPPVE---I
V--FDFPKAIDMKVIKLWHSS-GS----LRSTGFEVHGK-----YDGIW-----------
---------------------------------------------------------ERV
AYV-R--DLAKGVDSVTFCYQS------DYNSR----------SSTSAA----QQQSEK-
VFFFKT------AHKILATTNSVKIVIRA-TERCPP-VLRKVQIWGLPAR-SLDKADREL
MKTIWSEI---SDPYGQRDQA-------------------QQQQGQRSPSRH--IPELRE
QSSLE--LPEEFLDSITWELMIFPTVLPSGKVVDQSTIDKHSEEEAKWGRQPSDPFTGLE
YTSQRKAILNLALKARIEKFLMEHS
>Drosophila_yakuba_XM_002099351.1 .
-LINFLNPKLKPSVESD--AVCEDGYTAANLVADDIEQLE--RGFMCFAVCKPPIE---I
V--FDFPKAVDMKVIKLWPSC-GA----LRSTAFELHGR-----HDGIW-----------
---------------------------------------------------------ERV
AFV-R--DLGRGVDSVTFCYQS------DYNSR----------SSSNSE------QSEK-
VFFFKS------AHKILASTNSVKVVIR-ATERCPP-VLRKVQMWGLPAR-SLDKADREL
VKTIWSEI---SDPYGQRDAA-------------------QTPTGQRSPPRN--VPELRE
QSTLS--IPEEFLDSITWELMIFPTVLPSGKVVDQSTIDKHAEEEAKWGRQPSDPFTGLE
FNAQRKAILNLALKARIEKFLMENS
>Echinops_telfairi_AAIY01456970.1 .
--------------------ISADGYEVENLISEDLTKRS--RGFRTEYFIKPPVY---V
T--VSFPFNVEICRINVDLTS-WG---SSPVTGMEIYTSA--LRSGASWCSPEC------
---------------------QAPGPAAPSI-----------------------PDKEAF
ALVGK--LLLKSQNQVVFSHR-------GFKAR-----PPFG-LMEATLPSPASPAVVAQ
ELWNKG------PLSLSH-VAHVKICITHVTGGGVP-CIKRLEVWGQPAK-TCSQEVIDS
VLLVASE----SLPLGVALQA-----PALPMESDCDP-GGQSEGHQ-APSS---LQKLAE
VIQD---VPEEFLDPITLEIMPCPMLLPSGKVIDQSTLEKCNRSEASWGRVPSDPFTGVA
FTPHSQPLPHPSLKARIDHFLLQHS
>Equus_caballus_XM_001915857.1 .
MVINLCLPQFRPRIYCN--KISADGYEVENLISEDLTKRS--HGFRTEYFIKPPVY---V
I--VSFPFSVEICRINIDLTA-GG---GQNVTGLEMYTSA--LSSRASWNTLEC------
---------------------RALGSAEPSV-----------------------PDREAF
TLVGK--VLLKNQSQVVFNHR-------GFKAR-----PPFG-PVEATLP---SPAVVAQ
ELWNKG------ALSLSH-VAHVKICITHVTGSGIP-CIKRLEVWGQPAK-TCSQEVIDS
VLLVASE----SLPRDLALQA-----PALP-ESDCDT-GGQSESPP-APSS---LQELAE
VIQD---VPEEFLDPITLEIMPCPMLLPSGKVIDQSTLEKCNRSEATWGRVPSDPFTGVA
FTPHSQPLPHPSLKARIDHFLLQHS
>Fugu_rubripes_CAAB01004039.1 .
-------------------QLCADGYDVTNLVSAEPAVRR--RGFKLEYFLRPPVQ---V
T--LKFGFLVELCRLDVELWPWGM-DQGQACKRLEISTS----SDRAQDQKRFHKNDRVK
MQMRDQHQDTRGVRSSKMFPGQQWSL-QAQQWG-DEALPEPQQVTSASLKTESSSSEAQF
KLVGR--CELREDTRVSFSNLS------Y-GPR-----PPFP-SLPPPHP----AGCRQE
ELWSRG------PLSLGA-VTQLRVTIAFG-GAASALGFKALAVWGQPAR-CCPAEELER
IXXX--------------------------------------------------------
-------IPDDFLDPITQEVMVLPMLLPSGMSVDNSTLEEHQKREATWGRAPNDPFTGVP
FTSVSRPVPNPQLKSRIDHF-----
>Gallus_gallus_AADN02048881.1 .
MVINVCLPQFKPRIHCN--KVKLEGYEVENLISEDLARRN--RGFRSEYFIKPPVH---V
T--ISFPFNIEICRINIDISS-GG---YQAFSGLEVYTST--SCNKTSWQSPEG------
---------------------QFSGLAGQPV-----------------------SDKDAF
TLVGK--AVLKNQSKVTFGHR-------GFKPR-----PPFL-QMENVLS---YPGAVSQ
DLWNKG------PSSLSN-VSHLKICITHVAGGGLP-GIKRLEVWGQPAK-SCPQEVIEG
VFQVASQ----CIAQDVGTLKP---ELWTPMESDCVP-FSTNDSEQ---QA---LRKLVD
VVQD---IPEEFLDPITLEIMTFPMLLPSGKVIDQSTLEKCNRSEASWGRVPSDPFTGVA
FSQHSQPLPHPTLKARIDHFLLQHS
>Glossina_morsitans_EZ423562.1 .
-LINFLNPKLKPTVECE--AVCEDGYGPTNLIADDPEQLL--RGFMAFSVTKPPME---I
I--FEFPRAIDLKVIKLWNSQ-GA----LRSTAFEVHGK-----NEGIW-----------
---------------------------------------------------------ERV
AYV-R--DLAKDIDSVTFCYQS------DYSSR-----------SGRTE----QQPSET-
VFFFKT------AHRMLSNTNSIKLIIR-ATQKCAP-VLRKIQIWGLPAR-SLNKVDREL
VKSIWNEI---TNPYDPLERQR-----------------MTEEVGQRSPSR--CVPELSK
ESTLQ--IPEEFLDAITWELMIFPTVLPSGKVVDQSTIDKHSEEEAKWGRLPSDPFTGLE
FTAHRKAILNLALKARIEKFLMENS
>Homo_sapiens_ABSL01070050.1 .
MVINLCLPQFRPRIHCN--KISADGYEVENLISEDLTKRS--HGFRTEYFIKPPVY---V
T--VSFPFNVEICRINIDLTA-GG---GQNVTGLEMYTSA--SSSRVSWNTPQC------
---------------------RTLGPAEPSV-----------------------PDKEAF
TLVGK--VLLKNQSQVVFSHR-------GFKAR-----PPFG-AMEATLP---SPAVVAQ
ELWNKG------ALSLSH-VAHLRICITHVTGGGIP-CIKRLEVWGQPAK-TCSQEVIDS
ILLVTSE----NLPQDVALQA-----PALPMESDCDP-GDQPESQQ-APSS---LQKLAE
IIQD---VPEEFLDPITLEIMPCPMLLPSGKVIDQSTLEKCNRSEATWGRVPSDPFTGVA
FTPHSQPLPHPSLKARIDHFLLQHS
>Hydra_magnipapillata_ACZU01067241.1 .
-LINFADKALKTQISCS--AISADGCCIENLIDQNQKNFLKPSYFMAEYYIKCPVE---I
V--LTFPCLINISAIVVYPKV-NS----HRTRGFVLFTVF--QKPILSTVEFPC------
---------------------TYNNDLSDDLC----------------------RKKNKY
LMNQV--GIYRESEKITEKIV--------FRNK-----LHYKQFLGVTD--------NTR
EMQTHG--------SVHS-CSNIVLKIT---WSTIP-SIKKLEVWGTLAN-INSRSVSSL
FMKQFYE----QYPINIESSD-----EQYPNNNEC----SDEQNLT-EEKQ---NLKSYG
TSEN---IPVEFIDPITCSMMTIPMLLPSGNTVDSSTLDKFIIEEQKYGRLPSDPFTGIV
FNGNRYPIPNSSLKARIDQYTLKNS
>Ixodes_scapularis_ABJB010863411.1 .
MAINLCDDKIGTRIEAD--QICSDGYDVENLIST-TTRRQ--QGFMAEYFIKPPVN---V
V--ITFPVPSELGWICVGLVR-GP----VRLTGLELWVS----HTPQGE-----------
---------------------------------------------------------ADF
ELLAR--KYDPAQDVVWFRNR-------RYVPR-----GPFV-ELNDPLDKKDAQSEAAE
ALKAYH--------CK-F-VRRLKLRLIRVQGSTSV-GLGFCQVWGQPMGNSCDIAFQKE
LL-RKSL----AVPRASQRSP-----VTVSLESK-----PSTSRDISTGRS---PQIPSD
LE-----IPSDFQDALTYELMTQPVLLPGGQVIDQATLDKHVKSERKWGRSPGDPFTGVA
FSEDARPTSLTELKTRIDHFVVKN-
>Lama_pacos_ABRR01343923.1 .
--------------------ISADGYEVENLISEDLTKRS--HGFRTEYFIKPPVY---V
T--VSFPFNVEICRVNIDLTA-GG---GQNVTGLEMYTSA--VSSRASWNTPES------
---------------------RTLGPAEPSV-----------------------PDKEAF
TLVGK--VLLKNQSQVVFSHK-------KLQGQ-----ATFG-PMDATLP---SPAVVAQ
ELWNKG------ALSLSH-VAHLKICITHVTGSGIP-CIKRLEVWGQPAK-TCSQEVIDS
VLLVASE----SLPQDLSLQA-----PALPMESDCDA-GVQSEGQQ-APSS---LQELAE
VIQD---VPEEFLDPITLEIMPYPMLLPSGKVIDQSTLEKCNRSEAAWGRVPSDPFTGVA
FTPHSQPLPHPSLKARIDHFLLQHS
>Latimeria_menadoensis_EU284132.1 .
MVINLCLPQYRPRIHCN--QVCADGYEVQNLISADPMRKS--LGFRAEYFIKPPVH---I
T--ITFPFNVELYRIDIVAMT-GQ---HHVSTKLEIYTST--SSNKTTWEEMLT------
-----------------------HGPDSVSQGF---------------------SDGDIF
TLVGR--AVLKKENKVSLVNR-------SFRLR-----PPFDKIVPESLG----DESLSQ
DLWRKG------PSSLVN-VTHLKMCISHVAG-GIPTGFKRFEVWGQPAR-SCPPQVLNS
ILKLYCE----SLPQDFKKS------TTHL--------AEFEDASR-SNSE---PMELVE
TLEN---IPSDFLDPITLELMPFPILLPSGKVIDQSTLEKYNKSEATWGRLPNDPFTGVP
YSQNSKPLPQASLKARIDRFLLHNS
>Loxodonta_africana_AAGU03041302.1 .
MVINLCLPQFRPRIHCN--KISADGYEVENLISEDLTKRS--RGFRTEYFIKPPVF---V
T--VSFPFNVEICRINIDLTA-GG---GHNVTGLEMYTSA--LPSRASWSTPEC------
---------------------QTPGPAEPSI-----------------------PDKEAF
TLVGK--VLLKNQSQVVFSHR-------GFKAR-----PPFG-PMEATLP---SPAIVAQ
ELWNKG------ALSLSH-VAHLKICITHMTGSGVP-CMKRLEVWGQPAK-TCSQEVIDS
VLLVASE----SIPQGLALQA-----PALPMESDCDP-GGQSECHQ-APSS---LQELAE
IIRD---VPEEFLDPITLEIMPCPMLLPSGKVIDQSTLEKCNRSEAAWGRVPSDPFTGVA
FTPHSQPLPHPSLKARIDHFLLQHS
>Macaca_mulatta_XM_001115101.1 .
MVINLCLPQFRPRIHCN--KISADGYEVENLISEDLTKRS--HGFRTEYFIKPPVY---V
T--VSFPFNVEICRINIDLTA-GG---GQNVTGLEMYTSA--SSSRVSWNTPQC------
---------------------RTLGPAEPSV-----------------------PDKEAF
TLVGK--VLLKNQSQVVFSHR-------GFKAR-----PPFG-PMEATLP---SPAVVAQ
ELWNKG------ALSLSH-VAHLRICITHVTGGGIP-CIKRLEVWGQPAK-TCSQEVIDS
ILLVASE----NLPQDVALQA-----PTLPMESDCDP-GDQSESQQ-APSS---LQKLAE
IIQD---VPEEFLDPITLEIMPCPVLLPSGKVIDQSTLEKCNRSEATWGRVPSDPFTGVA
FTPHSQPLPHPSLKARIDHFLLQHS
>Microcebus_murinus_ABDC01185041.1 .
MVINLCLPQFRPRIHCN--KISADGYEVENLISQDLTKRS--HGFRTEYFIKPPVY---V
T--VSFPFNVEICRINLDLTA-GG---GQNATGLEMYTSA--SCSRASWSTPEC------
---------------------RTPGPAEPSV-----------------------PDKESF
TLVGK--VLLKNQSQVVFNHR-------GFKAR-----PPFG-PMEVTLP---SPAVVTQ
ELWNKG------ALSLSH-VAHLKICITHVTGSGIP-CIKRLEVWGQPAK-TCSQEVIDS
VLLVASE----SLPQVLALQA-----PALPMESDCDP-GDQSEVQQ-APTS---LQELAE
VIED---VPEEFLDPITLEIMPCPMLLPSGKVIDQSTLEKCNRSEAAWGRVPSDPFTGVA
FTAHSQPLPHPSLKARIDHFLLQHT
>Monodelphis_domestica_XM_001377197.1 .
MVINLCLPQFRPRIHCN--KISADGYEVENLISEDLVKRS--RGFRTEYFIKPPVH---V
T--VSFPFNVEIGKINVDLTA-GG---VQNITGLEMYTSA--SSGKASWTSMES------
---------------------QPSLLE-QAT-----------------------TDKEAF
TLVGR--VLLKNQSRVTFSHR-------GFKAR-----PPFH-QLEATLS---SPGTVTQ
ELWSKG------PSSLSH-VSHLKICITHVAGSGVT-CIKKVEVWGQPAK-TCPQEVIES
IMLIASQ----SLPRGFNPTVSV-PTPALPMESDCEP-CGHAQSQQ-PPG----LQELAD
VIQD---VPEEFLDPITLEIMPFPMLLPSGKVIDQSTLEKCNRSEAAWGRVPSDPFTGVA
FSQHSQPLPHASLKARIDYFLLQHT
>Mus_musculus_AK158052.1 .
MVVNLCLPQFRPRIHCN--KVSADGYEVENLISEDLIKRS--HGFRTEYFIRPPIY---V
T--VSFPFNVEICRVNIDLTT-GG---YQNVSGLELYTSA--LSSRVSQDAQDC------
---------------------WTTGPVETSV-----------------------PDKEAF
TLVGK--VLLKNQNHVVFSHR-------GFKAR-----PPFS-PMEVTLL---SPAVVAQ
ELWNKG------ALSLSH-VAHLKIGITHVTGSGIS-CIKRLEVWGQPAR-TCSQEVINS
VLLIASE----SLPQDLDLHA-----PALPMESDCDP-GGQSESQH-SPCT---LQDMSE
VESD---VPEEFLDPITLEIMPCPMLLPSGKVIDQSTLEKCNLSEAAWGRVPSDPFTGLA
FTPQSQPLPHPSLKARIDRFLLQHS
>Myotis_lucifugus_AAPE01620371.1 .
--------------------ISADGYEVENLISEDLTKRS--RGFRTEYFIKPPVY---V
T--VSFPFSVEICRINIDLTA-GG---AQNVTGLEMYTSA--LSNRASWNTSEC------
---------------------QTLGPAEPSV-----------------------PDKEAF
TLVGK--VLLKNQNQVVFSHR-------GFKAR-----PPFG-PIEATLP---SPTIVAQ
ELWNKG------PLSLNH-VAHLKICITHVTGSGIP-CIKRLEVWGQPAK-TCSREVIDS
VLLVASK----NLSQDSALQV-----PALPMESDCDP-GGESGGQQ-APSS---LQELAE
VFQD---VPEEFLDPITLEIMPCPMLLPSGKVIDQATLEKCNRSEATWGRVPSDPFTGVA
FTPHSQPLPHPSLKARIDHFLLQHS
>Nasonia_vitripennis_XM_001606200.1 .
MLVNFCDKCLRTDVTCS--TVSTEGYEVTNLVNNSD------KGFLAYACIKPPVT---I
D--FVFICNVQISHVIVWPQI-GA----QKSSGFQLSVK----TSDVKN-----------
---------------------------------------------------------QPF
TDVSTA-FLQKEQSGVLFYRRD-----ISYHTDI---------DVPPNFA----------
QRYVKA------LNIVNY-ANTLRLSILK-TENSVP-ALGKIEIWGRVAS-KCAKDISMN
VNALWLNRFN-SKPATASSSD-------DAVAVD------DNKKQEESKEEW--RANI-E
KNLLK--VPEDFLDPITCEIMTQPIILPSGKIIDQKTLERHGHNEAIWGRPVSDPFTGIR
FSDNRKPLAAVPLKARIDMFLLEHS
>Nematostella_vectensis_XM_001639724.1 .
MIINLTESLFSPRLQCS--SVCCDGYSPNNLISENWRERS--QGFLAAHFVKPPVD---L
L--FQIPFPVNIESVLIKPKV-GS----QISCGIDVFVAG--IVPVNQPSQKRK------
---------------------SRNTKQN--------------------------DTVGTE
PDPGR--KSICRSYDTEGRAL-------IMRNR----RFQERAPIKGTTS---MDGGETS
ERDFFH------THSLYY-VTHVVVRVWRVVRSSVP-AIGKVDIFGQVSA-SCSPTIVQQ
VIDIQNK----AQEQSQQQS-------TCSLVEDLK-------------NT---MVSKNE
LECG---IPAEFLDPITCILMTVPILLPSGENVDSSTLDKHIEAERQWGRLPSDPFTGVL
LNDSYKPVPNAALKARIDKYILTSG
>Ochotona_princeps_AAYZ01131323.1 .
--------------------ISADGYEVENLISEDPTKRS--HGFRTEYFIKPPVY---V
I--VSFPFNVEICRINIDLTA-GG---GPSATGLEVYTCA--AASRASWSAPGG------
---------------------EALDLANPPV-----------------------PDREAF
TLVGK--VLLKNQNQIVFSHR-------GFKAR-----PPFS-PVQVTIP---SPAVVAQ
ELWNKG------ALSLSH-VAHLKVCITHMTGGGVP-CIKRLEVWGQPAK-TCSQELIDS
ILLVASE----SLPQDVAPHA-----SALPMESDCEP-SGQTQDQQ-APSS---LQELAE
VIQD---VPEEFLDPITLEIMPCPMLLPSGKVIDQSTLEKCNRSEAVWGRVPSDPFTGVA
FTPHSQPLPHPALKARIDHFLLQHS
>Ornithorhynchus_anatinus_XM_001512511.1 .
MVINLCLPQFRPRIHCN--KISADGYEVENLISEDLTKRN--RGFRTEYFIKPPVH---I
T--ISFPFGVEVCRVNVDLAA-GG---LHAATGLDVYTST--SSSRSSWGRVES------
---------------------QPLGG----------------------------PEKEGF
TLVGK--ALLKSQSRVTFSHR-------GFKAR-----PPFQ-LPEAEPS---YPGAVSQ
ELWNRG------PSSLHQ-VTHVKLCITHVVGGGCP-CIKRVEVWGQPAR-SCPHEVLAS
ILPVASQ----SPPRG----------PA-PMESDCGP-PSGSEEDR-SPG----LRELAD
GVPD---VPEEFLDPITLEIMPFPMLLPSGKVIDRSTLEKCNRSEATWGRVPSDPFTGVA
FGHQSQPLPHPALKARIDHFLLQHR
>Oryctolagus_cuniculus_AAGW02060610.1 .
MVINLCLPQFRPRVHCN--KVNADGYEVENLISEDPTKRS--HGFRTEYFIKPPVY---V
T--VSFPFNVEICRINIDLTA-GG---GQNITGLEVYTSA--LASRASWSTPEC------
---------------------QTLGPAEPPV-----------------------PDKEAF
TLVGK--VLLKNQSQVVFSHR-------GFKAR-----PPFG-PVEVTLL---SPAVVAQ
ELWNKG------TLSLSH-VAHLKICITHMTGGGVP-CIKRLEVWGQPAK-TCSQEVIDS
ILLVASE----SLPQDLAPQA-----PALPMESDCDP-GGQLEGQE-APSS---LQELAE
GIQD---VPEEFLDPITLEIMPCPMLLPSGKVIDQSTLEKCNRSEAAWGRVPSDPFTGVA
FTAHSQPLPHPSLKARIDHFLLQHS
>Pteropus_vampyrus_ABRP01066812.1 .
MVINLCLPQFRPRIYCN--KISADGYEVENLISEDLTKRS--HGFRTEYFIKPPVY---V
T--VSFPFNVEICRINIDLTA-GV---GQNVTGLEMYTSA--LSSRGSWNTPEC------
---------------------RTPGPAEPSI-----------------------PDKEAF
TLVGK--VFLKNQSQVVFSHR-------GFKAR-----PPFV-PMEVTLP---SPAIVAQ
ELWNKG------ALSLNH-VAHLKICITHVTGSGIP-CIKRLEVWGQPAK-TCSQEVIDS
VLLVASE----SLPQDLALQA-----PALPMESDCDS-GSQSEGEH-APSN---LQELAE
VIQD---VPEEFLDPITLEIMPCPMLLPSGKVIDQSTLEKCNRSEATWGRVPSDPFTGVA
FTPHSQPLPHPSLKARIDHFLLQHS
>Rattus_norvegicus_AABR04000197.1 .
MVINLCLPQFRPRIHCN--KVSADGYEVENLISEDLIKRS--HGFRTEYFIRPPIY---V
T--VSFPFNVEICRVNIDLTA-GG---CQNVTGLELYTSA--LSSRAPQDAQDC------
---------------------WTTGLSETSV-----------------------PDKEAF
TLVGK--VLLKNQNHVVFSHR-------GFKAR-----PPFS-PMEVTLL---SPAVVAQ
DLWNKG------AFSLSH-VAHLKIGITHVTGSGIS-CIKRLEVWGQPAR-TCSQEVINS
ILSTASE----SPSQDLGLHT-----PALPMESDYDP-GGQSEGQQ-SPCT---LQDMSE
VVQD---VPEEFLDPITLEIMPCPMLLPSGKVIDQSTLEKCNLSEAAWGRVPSDPFTGLA
FTPQSQPLPHPSLKARIDRFLLQHS
>Rhodnius_prolixus_ACPB01014828.1 .
MLINFVNEDLTKTIVCD--KPSCDSNDVTNLISLDPVKRG--KGFLVERFVKPPVL---I
N--IEFICNVTINKITVNCQV-GA----QKSSCIEVSTK-----QKGCN-----------
---------------------------------------------------------RRV
VVARK--QLNEHESIVNFVLH-------GSQRK--------I-PNSETFR----------
--LSKY------MCSVNE-VA-FRILQT--QGSTLV-AIGKIEVWGKPSK-NVSKETFKL
VTDIWHKII--SCPTKVPKE----------TKS------QQPEKTIFRYCRER-ESQIQE
VD-----IPEEFIDPISCEILITPMTLPSGKVIDASTIERFNKMEENFGRPPSDPFTGRR
YTDISFPVVATALKARLDKFLLNYS
>Saccoglossus_kowalevskii_ACQM01066192.1 .
MSINFCHPVYQPHISTS--SVSSDGYEVNNLIKARNGIFKT-PGFLAAHFIKPPVD---I
V--CEFPCNIYLDKIIIDPCV-GA----QKSSSFEVFTKSIPTHSRETWLFDSD------
-------------------AVKKSDAPRRALR----------------------NCSDVA
VPVGKAFSLENDMTQFTFLNR-------SFRAR-----PPFFNNDNVTIE---APGFVVR
EMKHHS------PQSLMN-VSHVIIRISRVVSGSVP-ALGRLEIYGQPAS-FHNSEIRDK
VYSLYKSLS--EKPLKKKK---------KSSTS-----SATPVTSR-QRSE---KNQISK
NIPE---CSVDFIDPITCEVMSLPVLLPSGSTIDQSTLDKHIVSEARWGRKPSDPFTGIV
FTDTKKAIPNAKLKSRIDQFLLKGG
>Strongylocentrotus_purpuratus_XM_001180588.1 .
MAINFCSLAFGTKVTCS--SVSTDGYEIENLLKAGKYGQM--KGFLAEHFIKPPLT---I
T--FTLPFKIDICSIIIDPNV-GS----QKSSGIEIFSAI--VPEEKESSDRH-------
---------------------DNAGRDVRS------------------------EPCVVS
TNVGKGYCNNVTPRLIYFCNR-------RYRSLHK---LPTKSPDYQEG----TADVLVR
DIRCSS------PACVRN-VNQILIKITRVHGASVP-ALKKVEIWGQPAV-SCDESLVQK
IVQTAEQLL--GLGVKQKKQST--SKEQKPSTSRKVE-KKDG------------KGKVPA
SDQ----CPEDFIDPITCSIMVIPILLPSGHTIDQETLEKHNKIEATWGRPSNDPFTGVQ
FSAVNKPIPNVKLKARLDRFLLMGG
>Sus_scrofa_XM_001925847.1 .
MVINLCLPQFKPRIYCN--KISADGYEVENLISEDLIKRS--HGFRTEYFIKPPVY---V
T--VSFPFSVEICRINIDLPTAGG----QNVTGLEMYTSA--LSSRASWSTPDC------
---------------------RTPGPAEPPI-----------------------PGKEAF
TLVGK--VLLKNQSQVVFSHR-------GFKAR-----PPFS-PMEATLP---SPAVVAQ
ELWNKG------ALSLSH-VAHVKICITHVTGSGIP-CIKRLEVWGQPAK-TCSQEVIDS
VLLVASE----SLPQDLSLQA-----PALPMESDCDA-GGQSEGQQ-APSS---LQELAE
VLQD---VPEEFLDPITLEIMPYPMLLPSGKVIDQSTLEKCNRSEAAWGRVPSDPFTGVA
FTPHSQPLPHPSLKARIDHFLLQHS
>Taeniopygia_guttata_XM_002190076.1 .
MVINVCLPQFKPRIHCN--KISADGYEVENLISEDLARRN--RGFRSEYFIKPPVH---V
T--ISFPFNIEICRINIDISS-GG---CQTFSGLEVYTST--SCNKTSWQSPGG------
---------------------QCSGLAGQPV-----------------------SDKDTF
TLVGK--AVLKNQSKVTFGHR-------GFKPR-----PPFH-QMENVFS---YPGSVSQ
DLWNKG------PASLSN-VSHLKICITHVAGGGLP-SIKRLEVWGQPAK-SCPQEVIEG
VFQVASQ----FLAQDVGGLKP---ELWTPMESDCVP-FSANEQQ-----T---LHKLVD
VVQD---IPEEFLDPITLEIMTLPMLLPSGKVIDQSTLEKCNRSEASWGRVPSDPFTGVA
FSQHSQPLPHPTLKARIDHFLLQHS
>Tetraodon_nigroviridis_CAAE01015007.1 .
-------------------QLCADGYDVTNLVSAQPAVRR--RGFKLEYFLRPPLFYFQV
T--LKFGFQVELCRLDVELWPWGM-DQGQACKRLEISTS----SDQAQEHNRFHKNHRIK
TQKRDQQEGSGRACSSKTLPGQQWSL-QARRWG-DEALPEDSASTHGSG-THPGSSGPDF
KLVGR--CELREDTRVCFSNL-------SFSPR-----PPFPSPPPPHPA-----PCRQE
ALWSRG------LPSLGA-VTQLRVTIPFG-GAASALGFKALTVWGQPAR-CCGAEQLER
IRRIXXX-----------------------------------------------------
-------LPEDFLDPITQEVMVLPMLLPSGMSVDNSTLEEHQKREATWGRAPNDPFTGVP
FTPTSRPVPNPRLKSRIDHFLLKNG
>Tribolium_castaneum_AAJJ01000848.1 .
-MYNFLDPKLSPKVSSS--APATDNYEASNLISENGAVRA--RGFLAYTVTRPPVA---L
E--FEFLCPISVSFIALETSV-GR----QKCTGIELFAK----NSTTPF-----------
-------------------------------------------------------TSIAR
AVFDK--SGLTVCDSKTY-----------NKSK----------PPPCHTP-----DKEL-
RYFKSD------QRRLWGDTTCLKVVIFR-TDRSVP-CLGAIKVFGAPSG-SCSKVTVET
IGRIMGG----SPEAPQ-------------------------------------TGGGQE
GLK----IPQDFVDDLTCEIMAIPMTLPSGKTVDRDTLDKHIESEKSFGRKPCDPFTGLK
FTETRKPVINVALKSRIDMFLMQNS
>Trichoplax_adhaerens_ABGP01000561.1 .
--MNFCHHLLVENLTCS--QICSDGYEVSNLISDNSHLKA--RGFLVARFVKPPVE---I
K--FHLIVPIDIECILIDRKV-GG----QISSGLEIYLGK--EVDQLKW-----------
--------------------AGKAFVQETPS-----------------------------
--------NVVGNCVLAFINEA------FIGDK------EWQIANSGHNSR--CHPNSN-
-FYLRG------GRALSD-VQYISIKILKTSQSSLA-AIRLIQIWGKPSK-SCDKEMVKK
MQAIRRKM---EIGSNTSNITTISQSHETNLQCKLNNDDADTQGKV-SVQA-DDQAPLTS
TSQQQL-VPNDFLDSITCEMMHLPVLLPSGQNVDRTTLERWIKDQSIKGKTPCDPFTGIP
FTETSRPVFNTALKIRLDKYLVN--
>Tupaia_belangeri_AAPY01184133.1 .
--------------------ISADGYEVENLISEDLTKRS--HGFRTEYFIKPPVY---V
T--VSFPFNVEICRINIDLSA-GV---GQNVTGLEMYTSA--LSSRGSWGTPEG------
---------------------QSTGPAEPSV-----------------------PDKEAF
TLVGK--VLLKNQSQVVFSHR-------GFKAR-----PPFS-PMEVTPP---SPAIVAQ
ELWNKG------ALSLSH-VAHLKICITHVMGSGIP-CIKRLEVWGQPAK-TCSQEVIDS
VLLVASE----SLPQGLALQA-----PALPMESDCDP-GVLGEGQQ-APSS---LQELAE
VIQD---VPEEFLDPITLEIMPCPMLLPSGKVIDQSTLEKCNRSEAAWGRVPSDPFTGVA
FTPHSQPLPHPSLKARIDHFLLQHS
>Tursiops_truncatus_ABRN01229763.1 .
MVINLCLPQFRPRIYCN--KISADGYEVENLISEDLTKRS--HGFRTEYFIKPPVY---V
T--VSFPFNVEICRINIDLTA-GG---GQNVTGLEMYTSA--LSSRVSWNTPEC------
---------------------QTPGPDEPSI-----------------------PEKEAF
TLVGK--VLLKNQSQVVFSHR-------GFKAR-----PPFG-PMEATLP---SPAVVAQ
ELWNKG------ALSLSH-VAHLKICITHVTGSGIP-CIKRLEVWGQPAK-TCSQEVIDS
VLLVASE----SLPQDLSLQA-----PALPMESDCDP-GGQSEGQQ-APSS---LLELAE
VIRD---VPEEFLDPITLEIMPYPMLLPSGKVIDQSTLEKCNRSEATWGRVPSDPFTGVA
FTPHSQPLPHPYLKARIDHFLLQHS
>Xenopus_tropicalis_NM_001005006.1 .
MVINLCLPQFHPRVACN--KISADGYEVENLISDDLSKRN--RGFRCEYFIRPPVH---V
T--ITFPCSTEICRINIDTSH-GG---QHHFSGIDLYTSS--SSTKSSWSAHD-------
-------------------------PNQAGLVV---------------------PDKELF
TLVGK--VLLKNQSKVTFNNR-------AFKPR-----HPFH-QFDHVMS---YHGSSCQ
ELWNKG------PSSLAG-VTSLKICITHIAGGAPC-CIKRVEVWGHPAK-TCPKEIVES
LYQIACL----SLPHDSAQQQQ---QPSLPMDSSHML-SSTLENIQ-RSPS-----ELAT
ILHN---VPEEFLDPITLDIMTFPMLLPSGKVIDQSTLDKCNQSEATWGRLPSDPFTGVP
FNQHSQAVPHPSLKVRIDYFLLQHR
>Xenopus_laevis_BC133272.1 .
--------------------ISADGYEVENLISEDLSKRN--RGFCCEYFIRPPVH---V
T--ITFPYGIEICRINIDTSH-GG---QHHFSGIDRYTSA--SSTKSSWIAHD-------
-------------------------PNQPVLGG---------------------KDLTKN
CLPWWAKSCLKIKAKRLVTG--------LLSHD-----TCFT-QFDHVTS---DHGSSCQ
DLWNKG------PSSLAS-VTSLKICITHIA--APC-CIKRVEVWGQPAK-TCPKEIVES
LCQIACL----SLPHDSRQQQQ--PPPSLPMESSHMS-SDTSENIQ-RCPS-----ELAS
ILHN---VPEEFLDPITLDIMTFPMLLPSGKVIDQSTLDKCNQSEATWGRLPSDPFTGVP
FSQHTQPVPHPSLKLRIDYFLLQHR
>Xenopus_laevis_NM_001095166.1 .
MVINLCLPQFRPRVVCN--KISADGYEVENLISEDPSKRN--RGFRCEYFIRPPVH---V
T--ITFPCTVEICRINIDTSH-GG---QHHFSGIDLYTSL--SSTRSSWNTPD-------
-------------------------PNQPVLVGHG-------------------PDKELF
NLVGK--VLLKNQSKATFNNR-------AFKPR-----HPFN-QFDRVPT---YHGSSCQ
DLWNKG------PSSLAS-VTSLKICITHIAGGAPC-CIKRVEVWGQPAK-TCPKEIVES
LYQIACL----SLPHDSGQQQP----PSLPMESSHMS-SGTSENIQ-RSPS-----ELAS
ILHN---VPEEFLDPITLDIMTFPMLLPSGKVIDQSTLDKCNQSEATWGRLPSDPFTGVP
FSQHSQPVAHPSLKVRIDYFLLQHR
