# Supplementary material for: Ancient origin of animal U-box ubiquitin ligases
Source: BMC Evol Biol. 2010 Oct 27;10:331. doi: 10.1186/1471-2148-10-331 (PMC3087547; doi:10.1186/1471-2148-10-331)
Supplement: Additional file 7 — WDSUB1 sequences. Text file containing the aligned sequences in fasta format. Used to generate Figure 8. [file 1471-2148-10-331-S7.TXT]

>Acropora_millepora_EZ014157.1 .
------------------------------------------------------------
-----------------------------LATWSTEDVCRWLVSLD--LELYCESFRQNA
IDGEELSHMEG-----------PAG--------------------------HRNKILRTI
K-EIKRQE----------------------------------------------------
---------REEDIPDEFLCPITREIMCDPAIAA--------DGYTYERACIEEWLRSG-
RKTSPMTNAPLKNTALTPNRILKNLIQGHF
>Aedes_aegypti_AAGE02027101.1 .
------------------FNSTGT-LLISSSLDKTIKIWNQQ------------------
----------------------------GTCIKTLSEHSRYVNCLA--------------
INGDSTVIASGSNDR--SVIIWDLT--------------------------NNLTIDSHI
T-GIRSLLFKLAS-----------------------------------------------
---------KTTDIPLEFICPITHEIMREPVYAE--------DGFTYERSAIEEWFGRE-
KIVSPMTNVELSTDELVENGKLKQKIDEYI
>Anolis_carolinensis_AAWZ01029760.1 .
GNILHTLTQHTRYVTTCAFAPDMP-LFATGSMDKCVKIWQFEPKQLFT------------
------------------GSALIEEPKIAVDNWSEEDVSAWLCKHG--LDDLVEIFKKNN
IDGKELLSLTKESLTD-DLKIDSLG--------------------------LRSKVLRNI
E-KLRNELGS--------------------------------------------------
---------TCLGIPDEFLCPITRELMKEPILLS--------DGYSYEKEAMESWIVKQ-
RHSSPMTNLHLQSLVLTPNRTLKMAIDRWL
>Anopheles_gambiae_XM_001688631.1 .
ASCVQTISAHGSSVTCVRFNPTGT-LLFSCSLDKTIKIWNQQ------------------
----------------------------GTCLKTLSEHLRYVNCLA--------------
INSDSTVIASGSNDR--TIVVWDLT--------------------------SRLSVGSHI
T-GIRSLLFSLAV-----------------------------------------------
---------KTSEIPLEFICPITHELMKDPVYAE--------DGFTYERSAIREWFSRE-
KAVSPMTNLELSTDELVENGKLKQQIEDYM
>Apis_mellifera_XM_395272.2 .
YKEKKTFTGHGGNVTCVRFSPIHSEILGSVATDRTARIWSIYSGVCLY---------VLE
EHESLVTACAFSEDTSLFITGLDYIISSNVIDWKIDDTLKWLDEIG--LSMLIKNASAIS
LTGRQLFSLSENELIK-KLHIEQDD--------------------------ETAEAFKTQ
LYWLKREDDNSIEISI--------------------------------------------
---------DDTEIPHEFLCPITHEIMKEPVQCS--------DGFTYEKAAINEWFLCG-
KYTSPMTNKSLRDTSFTPNIILRNAIYTFL
>Aplysia_californica_AASC02031823.1 .
------------YVTSCAFSSNSK-CLATASNDNTVKVWQLN------------------
---------------------------XXXETWSVEDVCHWLVSLG--LAQLEDKFRDNA
IDGRELLGLTGEDLRT-SLDV-ALG--------------------------HRNKILRAR
T-AVQRHPIGGGRS----------------------------------------------
---------EPADTPEEFLCPITQEIMKDPVIAS--------DGYTYDRPAIVAWMGRG-
DQRSPMTNVQLNSAELTPNRTLKMMIQKFL
>Branchiostoma_floridae_XM_002589727.1 .
GEKLYMLTGHPRCVTTVAFSLDGM-YLATGCMDRTVRIWRLVDGPAVIPVQEGASKTESQ
TEMLVDVQDAATPIKAQQTTEAAQPKRKPLSDWSVEEVCSWLREKG--LEHHVETFRENE
IDGNELKQLTNETLSK-DLGIAALG--------------------------QRNKILRGI
K-ALQESESSSTSGQAQANLAALASALPPQLMQNLPALVSTFAPSLMANMAQSAGPTVTA
SKGATPQASSDDKVPDEYLCPISREIMVDPVIAS--------DGYTYERKSIESWLQKG-
KMTSPMTNALLPNMNLTPNRMLKMLIQRHF
>Callorhinchus_milii_AAVX01034303.1 .
-----------RYVTACAFAPDLP-LIATGSMDKTVNIWQFDMVSFLFQ-----------
------------------GEDFSAQINRSFQHWSEDEVGSWLSAEG--LEDLVDVFKTNN
IDGQELLSLTKESLIN-DLKIESLG--------------------------LRNKILRKL
D-EVKVQMES--------------------------------------------------
---------ASTGVPDEFLCPISREVMTDPVIAT--------DGYSYQRDAVESWINTK-
KRTSPMTNMPLQSSLITPNRTLKMAIDRWI
>Canis_familiaris_AAEX02032686.1 .
ETILHTLTQHTRYVTSCAFAPNIL-LLATGSMDKTVNIWQFDLETPCQ------------
------------------GRNTDDQVKQFIEDWSEDDVSMWLCAQG--LNDLVDIFKINN
IDGRELFNLTKESLVD-DLKIESLG--------------------------LRSKVLRKI
E-ELRTKVKA--------------------------------------------------
---------LSSGIPDEFLCPITRELMKDPVIAS--------DGYSYEKEAMENWISKK-
KRTSPMTNLILPSMVLTPNRTLKMAISRWL
>Cavia_porcellus_AAKN02005935.1 .
QNVLHTLTEHTRYVTTCAFAPNTL-LLATGSMDKTVNIWQFDMETLCQ------------
---------GFICLFICFAKSVEDQLKQFTEDWSEEDVSLWLCAQG--LQDLVGIFKMNN
IDGKELLNLTKESLAD-DLKIESLG--------------------------LRSKVLRKI
E-ELRTKAKC--------------------------------------------------
---------LSSDIPDEFICPITRELMKDPVIAS--------DGYSYEKDAMENWISKK-
KRTSPMTNLVLPSVVLTPNRTLKMAINRWL
>Ciona_intestinalis_XM_002130389.1 .
GETEMVLDGHSTIVTSVSYSRDGK-YLATTGYDKVTTVWKIQGETTSN-----CVSPNRA
AVSADVLGLLKGQTDSATPPSAAAAANISFQNWSCDEVGEWLTNEMK-LEQYVEAFKNND
IDGAELESLTSEILQK-ELGITPLG--------------------------HRNKIIRAI
K-ALQ-------------------------------------------------------
-----------XTAPDEYLCPISREIMTDPVLAA--------DGFTYERASIEKWFAKG-
SKLSPMTNKALVNRNLFPNQTVKSLIAQFI
>Culex_quinquefasciatus_XM_001865580.1 .
ASCVQTIAAHGSSVTCVRFNSTGT-LLISSSLDKTIKIWNQQ------------------
----------------------------GSCLKTLSAHTRYVNCLA--------------
VNSDSTVIASGSNDR--SVVIWDLT--------------------------ENLTLDSHI
T-GIRSLLFTLAS-----------------------------------------------
---------KTADTPLEYICPITHEIMRDPVYAE--------DGFTYERSAIQEWFGRE-
KVVSPMTNAELTTDELVENGKLKQKIEEYI
>Danio_rerio_NM_001077769.1 .
GVLLYTLHQHDRYVTACAFSPTAP-LIATGSMDKSVNIWRMEEGSSAQ------------
---GKSLPDEKAAFSNTEGRKACGHSRLMVSEWSEEEVLAWLREEG--LEAVTDAFKSNN
IDGEELLSLSKETLSS-DLHIESLG--------------------------LRSKVMKKI
E-ELKMVP----------------------------------------------------
---------VYNGTPDEFLCPITREIMKDPVIAA--------DGYSYEREAIEAWISTK-
NRTSPMTNLPLQTTLLTPNRTLKMAIFRWS
>Dendroctonus_ponderosae_GT461160.1 .
GHCLYVLD-HDSIVTCCSFNSDCS-LLATGCLDRTLWLWKLPQQLVFQ------------
----------------TAIANKMKSRSKTVAEWSNRDVIKWLAEIS--MSKIAQNVRNSG
LNGEKLITLTEVEVCS-GLDL-DEE--------------------------TSKVMMEEL
K-WLKKLQLDIQAF----------------------------------------------
---------CTVDIPHEFLCPITHEIMREPVRCS--------DGFTYEKNAVAEWFMSG-
KYTSPMTNAVLTNTALIPNLELRDSIRKFL
>Dipodomys_ordii_ABRO01016372.1 .
QNVLHTLTQHTRYVTTCAFAPSTL-LLATGSMDKTVNIWQFDLETVSQ------------
------------------GRSMEDQLKQFTEDWSEEDVSIWLCEQG--LQDLVGIFKMNN
IDGKELLNLSSPALMN-NFFAESLG--------------------------LRSKVVRKI
E-ELKTKMNS--------------------------------------------------
---------LSSGIPDEFICPITRELMKDPVIAS--------------------------
------------------------------
>Equus_caballus_AAWR02006500.1 .
ENILYTLTQHTRYVTTCAFAPNIL-LLATGSMDKTVNIWQFDPEALCQ------------
------------------GGSTEDQPKQFIEDWSEDDVSTWLCAQG--LEDLTGLFKMNN
IDGRELLNLTKESLAD-DLKIESLG--------------------------LRSKVLRKI
E-ELRTKVKT--------------------------------------------------
---------LSSGVPDEFICPITRELMKEPVIAS--------DGYSYEKEAMENWISKK-
KRTSPMTNLVLPSVVLIPNRTLKMAINRWL
>Euprymna_scolopes_DW259900.1 .
--------------------------------DPSDASWQKP------------------
-----------------------------VNRWTVDDVCCWIGHIG--YSEYEDNFRQNV
IDGSELLALDQSTLEN-SLGIKAYG--------------------------IRNKIIRAR
S-FLTESVTTATTSSKA-------------------------------------------
---------DFDYTPDEFLCPISREIMQDPVIAA--------DGYTYERAAIESWIKAG-
NSRSPMTNSLLLNQQTTPNRTVKMLIQRHI
>Fugu_rubripes_CAAB01000038.1 .
------------YVTTVALSPIMP-WVATGSMDRSVKVWRIGDVASSP------------
------------------GKKPRRVCRRLFSDWSEEDVQAWLRQEG--LQDLVGTFKSNN
IDGAELSRLNKDTAA--EX--ESVG--------------------------LRCRLMRKI
E-ALKAEE----------------------------------------------------
---------SGSGPPDEFLCPITREMMKDPVIAA--------GGYSYERDSIESWLRGK-
NRSSPMTNLPLQTTILTPNRSLKMAMSRW-
>Fugu_rubripes_CAAB01000106.1 .
--LLYTLNRHERYVTACCFSPASR-LLATGSMDKSVNIWRLEDEXFFS------------
------------------GKTSAGPLTLLVSDWSEQDVSSWLLEEG--LEGLVDKFRANN
IDGTELLNLTKETLAS-ELHIESVG--------------------------LRNKLLRKV
E-ELKNEL----------------------------------------------------
---------DCSGIPDEFLCPITRELMRDPVIAALT------DGYSYEREAIASWIHTK-
NRSSPMTNLPLLTTLLTPNHSLRMAISRW-
>Gadus_morhua_ES481656.1_EG645255.1 .
AVLLYTLNQHERYVTACAFSPTDA-VMATGSMDKTVNVWRIQDGHSCK------------
---GGKLAPEDCATTFSDGRTAAGRSRLLVSDWSEEDVGAWLVEEG--LEGLAVTFRTNN
IDGAELLGITKDTLV--ELRVESVG--------------------------LRGKVLRKI
E-ELKGVS----------------------------------------------------
---------VCSGVPDEYLCPITRELMKDPVIAA--------DGYSYEREAIQSWINSR-
NRSSPMTNLPLKTTLLTPNHTLKMAIGRW-
>Gallus_gallus_NM_001031263.2 .
LNILHTLSQHTRYVTTCAFAPCSL-FLATGSMDKTVHIWKLDNKQPCA------------
-----------------GNTIENDSKIRTAENWSEDDVSAWLCAQG--FAELVGLFKANN
IDGKELVNLTRESLIH-ELKIESLG--------------------------LRSKILQKI
E-ELRMKMVS--------------------------------------------------
---------VSVAVPDEFLCPITRELMKDPVIAA--------DGYSYEKEAMENWISNN-
RRSSPMTNLPLPSLVLTPNRTLKMAISRWL
>Gasterosteus_aculeatus_AANH01000409.1_DW665693.1 .
AVLLYTLNQHKRYVTACCFSPTSP-LIATGSMDKTVNIWRLEX-----------------
--------------------------KLLVSDWSEGDVSAWLVEEG--LQGLVDKFRANN
IDGTELLSLTKETLTS-ELHIESVG--------------------------LRGKLLRKV
E-ELKSDS----------------------------------------------------
---------VCSGIPDEFLCPITRELMREPVIAA--------DGYSYEREAIDSWIGTK-
NRSSPMTNLPLMTTLLTPNHTLKMAIGRWK
>Gasterosteus_aculeatus_AANH01005296.1 .
-----------RYVTTVALSPTAP-RIATGSMDRTVNVWGIGEE----------------
------------------------------XDWSEEDVHTWLCEEG--LQELAGIFEANN
IDGAELDQLNGETAA--ELXLESVG--------------------------LRGRLLRKI
R-ALRAEQ----------------------------------------------------
---------SGPDGPDEFLCPITRELMKDPVIAA--------DGYSYERESIQSWIKGK-
NQTSPMTNLVLQTTLLTPNRSLKMAITRW-
>Halocynthia_roretzi_DB593194.1 .
--------------------------------------WRLTGNDDAE------------
------SDNNVTNELVELASSEQTEAKKNVKEWTTNDVIEWMEKELK-LNQYSPSFLENE
IDGDELVNLTAEILSK-DLGVTPLG--------------------------HRNKILRGI
K-ALEESQTSVSSSKILTANTQTNKSPSFQKAIGVVPPAPTVTNVAL-------------
---------ADMNIPEEFICPITREVMRDPVIAA--------DGFTYERLELEEWFRKG-
SKLSPMTNAKLSSTVLLPNQALKNVINQFL
>Homo_sapiens_NM_00112812.1 .
ENILHTLTQHTRYVTTCAFAPNTL-LLATGSMDKTVNIWQFDLETLCQ------------
------------------ARRTEHQLKQFTEDWSEEDVSTWLCAQD--LKDLVGIFKMNN
IDGKELLNLTKESLAD-DLKIESLG--------------------------LRSKVLRKI
E-ELRTKVKS--------------------------------------------------
---------LSSGIPDEFICPITRELMKDPVIAS--------DGYSYEKEAMENWISKK-
KRTSPMTNLVLPSAVLTPNRTLKMAINRWL
>Ictalurus_furcatus_CK402927.1 .
------------------------------------NVWRVEDGCSSQ----------GA
GRDGKSLPDEVPCGSHEAGRKWPGHSRLTVSDWSEDDVSAWLREEG--LESLVDTFKANN
IDGAELLSLSKESLSS-ELRIESLG--------------------------LRGKILRKI
E-ELKMAP----------------------------------------------------
---------VSDGIPDEFLCPITHEVMKDPVIAA--------DGYSYERDAIESWIKTK-
SRSSPMTNLPLQTTLLTPNLTLKMAICRW-
>Leucetta_chagosensis_GO092010.1 .
------------------------------------------------------------
-------------------------------------VCTWLGSLN--LAQYADAFRLHG
IGGSSLFSIDAKRLAL-DMSVASPA--------------------------DRAKILRSL
N-DLFP------------------------------------------------------
---------SDRSVPSEFICPISMEIMRDPVVAA--------DGFSYERSAIVAWIAEG-
RFTSPMTNLPLTSATVVPNQNLRTLIHRQL
>Loxodonta_africana_AAGU03010633.1 .
ENILHTLTQHTRYVTTCAFAPNTL-LLATGSMDKTVNIWQFDTEALCQ------------
------------------GRGTEDQLEQFTEDWSEEDVSVWLCEQG--LKDLVGIFKMNN
IDGKELLNLTKESLAD-DLKIESLG--------------------------LRSKVLRKI
E-ELRTKVKS--------------------------------------------------
---------LSSGIPDEFICPITRELMKEPVIAS--------DGYSYEKEAMENWIGKK-
KRTSPMTNLILPSVVLTPNRTLKMAIDRWL
>Macaca_mulatta_AANU01251043.1 .
ENILHTLTQHTRYVTTCAFAPNTL-LLATGSMDKTVNIWQFDLETLCQ------------
------------------GRSTEDQLKQFTEDWSEEDVSTWLCAQD--LKDLVGIFKMNN
IDGKELLNLTKESLAD-DLKIESLG--------------------------LRSKVLRKI
E-ELRTKVKS--------------------------------------------------
---------LSSGIPDEFVCPITRELMKDPVIASVICAIFFLDGYSYEKEAIENWISKK-
KRTSPMTNLVLPSAVLTPNRTLKMAINRWL
>Molgula_tectiformis_CJ407568.1 .
------------------------------------------------------------
---------------------------------SKDDVLKWLTDVVG-LKQYCDVFSDNE
IDGDELFALTSDCLQN-ELQIKPLG--------------------------HRNKILRGI
K-TLKETRHQSNLNSSSNANNISFQRVNNSPTMTNISKEKE-------------------
---------AENGIPNEYLCPISQEIMSDPVMAT--------DGFTYERKAIESWIATG-
SGLSPMTNRPLTSNNL--------------
>Monodelphis_domestica_XM_001366287.1 .
GSILHTLTQHTRYVTTCAFAPNIL-LLATGSMDKTVNIWQFELKAHCQ------------
------------------ADKPEHEPKQFIETWSEEEVSSWLCAQG--LEDLVSIFKMNN
IDGKELLNLTKESLTD-DLKIESLG--------------------------LRSKVLRKI
E-ELKVKVKS--------------------------------------------------
---------LSSGIPDEFLCPITRELMKEPVIAS--------DGYSYEKEAIENWITKK-
KRTSPMTNLVLPSLVLTPNRTLKMAINRWL
>Monosiga_brevicollis_XM_001750611.1 .
------------------------------------------------------------
------------------AARLNRQLISNVQEWTVEEVLRFLRLHEEAPEPCLEAVQAHD
IDGAVLCSLTREDMST-WLPT-LPGPLQTVLLDVGGRLRLAAEGTQNHDAEQLAALVEQL
Q-TLCVQYSQRYE-----------------------------------------------
---------TLTNPPDAYVCPITRNIMEDPVVAE--------DGNTYEGEAIRAWLARH-
-LTSPLTRAPMGPNTI-QNQTLKRAISAWR
>Mus_musculus_NM_028118.2 .
QSVLHTLTQHTRYVTTCAFAPNTL-LLATGSMDKTVNIWQFDLETPCQ------------
-------------------GSMNDPLKHFTEEWSEEDVSVWLRAQG--LEDLVGIFRANN
IDGKELLHLTKESLAG-DLKIESLG--------------------------LRSKVLRSI
E-ELRAKMDS--------------------------------------------------
---------LSSGIPDEFICPITRELMKDPVIAS--------DGYSYEREAMESWIHKK-
KRTSPMTNLALPSLVLTPNRTLKMAINRWL
>Nematostella_vectensis_XM_001629627.1 .
GVALHTITGHSRYVTCCSFSPDGK-WLATASGDRTLRLWQLTLTENGK------------
--------------------FELRGERKRLVTWTVEEVCTWLESIG--LAQYSEVFRNNA
IDGHELSNMTGNVLLT-DLTIGPAG--------------------------HRNKILRSI
K-DTKKEE----------------------------------------------------
---------IDDNIPDEYLCPISRDVMRDPVIAA--------DGYSYERESIESWLQAG-
RLTSPMTNAPLRNSTLTPNRMLK-------
>Nilaparvata_lugens_DB855469.1 .
------------------------------------------------------------
----------------------------SRFSKETDNKAEYVSGVV--KLFTEENLPPPD
LDEINLYDASPNEILQ-KYEI-DED--------------------------LRNKMSTRL
VVLMRREKA---------------------------------------------------
---------STLNTPEEFTCPITHQLMREPVMCV--------DGYNYGRSAIESWFASG-
RETSPMTNAAVQSTTLIPNQKLQQAISEFL
>Oncorhynchus_mykiss_CU063941.1 .
GVLLHTLKRHESFVTACAFSPTLP-WMATGSMDKKVNVWRIADRDIGQ------------
----------------GAGRKLSGHSRLLVSDWSEEDVLAWLSEEG--LEELVTTFTTNN
IDGPELLCLTKETLAS-ELSIESVG--------------------------LRGKVLRKV
E-ALKAEL----------------------------------------------------
---------TGLDAPDEFLCPITREVMKDPVIAA--------DGYSYEREAIESWISAK-
NRSSPMTNLPLPTTLVMPNRSLKTAIGRWT
>Ornithorhynchus_anatinus_XM_001510022.1 .
GSILHTLTQHTRYVTTCAFAPNIL-LLATGSMDKTVNIWQFEQKVHCQ------------
------------------GRKLEEEPQQFIENWSEEEVSVWLCAQG--LKDLVGVFKMNN
IDGKELLSLTKESLTN-DLKIESLG--------------------------LRSKILRKI
E-ELNIKMDS--------------------------------------------------
---------LSSGIPDEFLCPITRELMKDPVIAA--------DGYSYEKEAMENWFSKK-
KRTSPMTNLVLPSLILTPNRTLKMAINRWL
>Oryzias_latipes_BAAE01114604.1 .
-----------RYVTACACSATSP-LIATGSMDKSVNIWRLENGCG--------------
------------------GGRKQNFIKLLVADWSEEDVSEWLMEEG--LQGLVDKFRTNN
IDGTELLSLTKETLAS-ELHIESVG--------------------------LRSKVLRKV
E-ELKSDS----------------------------------------------------
---------VCSGVPDEFTCPITRELMREPVIAA--------DGYSYEREAIESWIHTK-
NRTSPMTNLPLLTTLLTPNHTLKMAIGRWR
>Oscarella_carmela_EC375558.1 .
------------------------------------------------------------
------------------------ISRRMAGGWTVDDVVQWLCQID--LPQYAKLFRDNM
IDGAELMSLDSRALAE-DLGIKPLG--------------------------HRNKILRGI
Q-ELFDTSR---------------------------------------------------
---------TIDGVPEEFVCPITLEVMKDPVIAS--------DGFTYERLSIQGWLAEG-
RHTSPMTNLPFANSTLTPNRQLKMLIDKHK
>Rattus_norvegicus_AABR04000489.1 .
QSVLHTLTQHTRYVTTCAFAPNTL-LLATGSMDKTVNIWQFDLETPCQ------------
----------------GQAGSVSDQLKHFIEDWSEEDVSKWLRAQG--LEDLVDIFRTNN
IDGKELLHLTKESLAGDDFLLESLG--------------------------LRSKVLRSI
D-ELRTRMES--------------------------------------------------
---------LSSGIPDEFICPITRELMKDPVIAS--------DGYSYEREAMESWIHKK-
KRTSPMTNLALPSLVLTPNRTLKMAINRWL
>Strongylocentrotus_purpuratus_XM_781650.2 .
----------SGYVTTVAFSHDNM-FLTTGSHNK-VHVWKLGFNQPLQ----------PA
DSSGTVPAISPANQQSSTTETGPSLAHNVISDWTVDAVCEWLQSIN--LEQHCETFRENH
IDGQELQNLTTEVLSK-DLNVKALG--------------------------HRQKILRGI
Q-AVREKGFFSGSQGPV-------------------------------------------
---------PDDQIPDEYLCPISREIMKEPVIAA--------------------------
------------------------------
>Sus_scrofa_AK236498.1 .
ENILYTLTQHTRYVTTCAFAPSIL-LLATGSMDKTVNIWQFDPGALCQ------------
------------------ARIPEDQPEQFVEDWSEDDVSDWLCAQG--LKDLVDIFKMNN
IDGRELLNLTKESLAD-DLKIESLG--------------------------LRSKVLRKI
E-ELRKKVKI--------------------------------------------------
---------LSSGIPDEFICPITRELMKDPVIAS--------DGYSYEKEAMENWISKK-
KRTSPMTNLVLPSVVLTPNRTLKMAIERWL
>Taeniopygia_guttata_XM_002187573.1 .
GNTLHTLSQHTRYVTTCAFAPHSP-LLATGSMDKTVHIWQLDLKQPCA------------
------------------GDTTENESKVAIEDWSEDDVSAWLCAQD--LADFVGLFKMNN
IDGKELLNLTKESLAN-ELKIESLG--------------------------LRSKVLQKI
E-ELRMTM----------------------------------------------------
---------ISVAVPDEFLCPITRELMNDPVIAT--------DGYSYEREAMENWISN--
RRSSPMTNLPLHSLMLTPNRTLKMAISRWL
>Tarsius_syrichta_ABRT010149111.1 .
ENILHTLTQYTRYVTTCAFAPNTL-LLATGSMDKTVNVWQFDMKTLCQ------------
------------------ARSTEDLLKRFTEDWSEEDVSMRLCAQG--LKDLVDIFKRNN
IDGKELLNLTKESLAD-DLKIESLG--------------------------LHSKVLRKI
E-ELRTKVKS--------------------------------------------------
---------LSSGIPDEFVCPITRELMKYPVIAS--------DGYSYEKEAMENWISKN-
RRTSPMTNLILPSVILTPNRTLKMAIDRWL
>Tetraodon_nigroviridis_CAAE01014581.1 .
-----------RYVTACCFCPASH-LIATGSMDKSVNVWRLEDGCN--------------
------------------GRQSAGRLALLVGDWSEADVSSWLVEEG--LEGLVDKFRANN
IDGSELLSLTKETLAS-ELHIESVG--------------------------LRNKLLRKV
Q-ELKNES----------------------------------------------------
---------DCSGIPDEFLCPITRELMRDPVIAS-----------GRERSALPCWIQTK-
NRSSPMTNLPLVTTLLTPNHTLKMAIGRW-
>Tetraodon_nigroviridis_CAAE01015004.1 .
-----------RYVTAVAFSPVMP-WVATGSMDRSVKVWSIGX-----------------
-------------------------------DWSEEDVQAWLREEG--LQDLIGIFTTHN
IDGAELTRLDKDTAA--EX--ESLG--------------------------LRSRLMRKI
E-ALKAEE----------------------------------------------------
---------SGSGVPDEFLCPITRALMKDPVIAAGG------DGYSYERASIQSWLSGK-
NKTSPMTNLPLQTTILTPNRSLKTAIRRW-
>Tribolium_castaneum_XM_969589.1 .
AECLYVLD-HDSIVTACAFSSDCS-LVATGCIDKTLWLWRMPQQLVFR------------
----------------TIVATKIQCRTKALIDWSTSDVVRWLRNMD--LADMTENAQNTF
LDGQKILTLSEEQICS-GLEL-SEE--------------------------QSERLSREL
R-WLKQDELQISQT----------------------------------------------
---------KNCEIPHEFLCPITHEIMREPVTCS--------DGFTYEKNAICEWFMSG-
KYSSPLTNEILTNTEYTYNHELRNAIHSFL
>Trichoplax_adhaerens_XM_002109458.1 .
GEALQKLTAHTSFVTSCAFSMDNS-ILVTGSNDRTLKIWQINIHQESN------------
------------SIRSQQANDGKSKAIASLQAMTLDDTCNWLKTIG--MERYEKQFRHHQ
ISGSILPTLTSISLMR-DLSIEPLG--------------------------HRNQILRAI
Q-ELKDR-----------------------------------------------------
---------LDNSIPDEFLCPISREVMTDPVVAS--------DGYSYQRQAIESWLNGGN
RLTSPMTNAPLNASLLIPNKTLKSLIQKYL
>Tursiops_truncatus_ABRN01000206.1 .
ENIFHTLTQHTRYVTTCAFAPNIL-LLATGSMDKTVNIWQFDLETPCQ------------
------------------ARIAEDQPKQFTEDWSEDDVSNWLCAQD--LKDLVGIFKMNN
IDGRELLNLTKESLAD-DLKIESLG--------------------------LRSKVLQKI
E-ELRTKMKT--------------------------------------------------
---------LSSGIPDEFICPITKELMKDPVIAS--------DGYSYEKETMENWISKK-
KRTSPMTNLVLPSVVLIPNRTLKMAIDRWL
>Xenopus_laevis_BC169773.1 .
GIILHILTHHTRYVTTCALAPKHP-LLATGSMDKTATIWKLGHSDDIP------------
------------------DFPDENRIHMHVETWSEEKVATWLSQEG--LNEVEHIFKANN
IDGKELLHLTKESLLR-DLKIESLG--------------------------LRNKLVRRI
E-DLKGGAKA--------------------------------------------------
---------ELPNIPNEFLCPITWELMTDPVIAS--------DGYSYERKAIEDWMSRK-
KRTSPMTNLPLENLLLTPNRTLKMALNHWL
>Xenopus_tropicalis_AAMC01021149.1_EL702860.1 .
GCILTILTHHTRYVTACALAPKHP-LLATGSMDKTVTIWKLGHSDELP------------
------------------DFPLEGRAQMNVEAWSEEEVATWLSQEG--LNEVEHIFKANN
IDGKELLHLTKDSLLN-DLKIESLG--------------------------LRNKLVRRI
E-DLKSSTKA--------------------------------------------------
---------ELPNIPNEFLCPITWELMMDPVIASNT------DGYSYERKAIEDWISRK-
KRTSPMTNLTLENLLLTPNRTLKMALNHWL
>Amphimedon_WDSUB1-like_ACUQ01001991.1 .
-------DCIISYVTFCCFSPCGK-KIASTSNDKTMKIWSLE------------------
------------------------------------------------------------
------------------------------------------------------------
------------------------------------------------------------
-----------XNIPDEYLCPITQDIFQDPVVAA--------DGHTYERSAMMSWLMEG-
KRSSPVTNATLPHTTLIQNHCIKTII----
